# Supplementary material for: The Population Ecological Characteristics of Gongshan Muntjac (Muntiacus gongshanensis) in Southeastern Tibet Based on Camera‐Trap Technology
Source: Ecol Evol. 2025 Jul 1;15(7):e71646. doi: 10.1002/ece3.71646 (PMC12209592; doi:10.1002/ece3.71646)
Supplement: Supplementary file 1 — Data S1 [file ECE3-15-e71646-s001.xlsx]

## Sheet: Data of valid images
Sampling.Unit.Name	Project.Name	Format	Day	Photo.Time	Species	Number.of.Animals	Sex	Independent detections	Independent detections
001	DSCF0139	JPG	2024-09-06	20:34:00	Muntiacus gongshanensis	1	Female,F1	1	Muntiacus gongshanensis1
001	DSCF0140	JPG	2024-09-06	20:34:00	Muntiacus gongshanensis	1	Female,F	/	Muntiacus gongshanensis
001	DSCF0141	JPG	2024-09-06	20:34:00	Muntiacus gongshanensis	1	Female,F	/	Muntiacus gongshanensis
001	DSCF0142	JPG	2024-09-06	20:34:00	Muntiacus gongshanensis	1	Female,F	/	Muntiacus gongshanensis
001	DSCF0143	JPG	2024-09-06	20:34:00	Muntiacus gongshanensis	1	Female,F	/	Muntiacus gongshanensis
001	DSCF0144	MP4	2024-09-06	20:35:00	Muntiacus gongshanensis	1	Female,F	/	Muntiacus gongshanensis
001	DSCF0151	JPG	2024-10-02	11:00:00	Muntiacus gongshanensis	1	Female,F1	1	Muntiacus gongshanensis1
001	DSCF0152	JPG	2024-10-02	11:00:00	Muntiacus gongshanensis	1	Female,F	/	Muntiacus gongshanensis
001	DSCF0153	JPG	2024-10-02	11:00:00	Muntiacus gongshanensis	1	Female,F	/	Muntiacus gongshanensis
001	DSCF0154	JPG	2024-10-02	11:00:00	Muntiacus gongshanensis	1	Female,F	/	Muntiacus gongshanensis
001	DSCF0155	JPG	2024-10-02	11:00:00	Muntiacus gongshanensis	1	Female,F	/	Muntiacus gongshanensis
001	DSCF0156	MP4	2024-10-02	11:01:00	Muntiacus gongshanensis	1	Female,F	/	Muntiacus gongshanensis
002	DSCF0055	JPG	2023-08-01	17:49:00	Muntiacus gongshanensis	1	Female,F1	1	Muntiacus gongshanensis1
002	DSCF0056	JPG	2023-08-01	17:49:00	Muntiacus gongshanensis	1	Female,F	/	Muntiacus gongshanensis
002	DSCF0057	JPG	2023-08-01	17:49:00	Muntiacus gongshanensis	1	Female,F	/	Muntiacus gongshanensis
002	DSCF0058	MP4	2023-08-01	17:50:00	Muntiacus gongshanensis	1	Female,F	/	Muntiacus gongshanensis
002	DSCF0059	JPG	2023-08-01	17:50:00	Muntiacus gongshanensis	1	Female,F	/	Muntiacus gongshanensis
002	DSCF0060	JPG	2023-08-01	17:50:00	Muntiacus gongshanensis	1	Female,F	/	Muntiacus gongshanensis
002	DSCF0061	JPG	2023-08-01	17:50:00	Muntiacus gongshanensis	1	Female,F	/	Muntiacus gongshanensis
002	DSCF0062	MP4	2023-08-01	17:50:00	Muntiacus gongshanensis	1	Female,F	/	Muntiacus gongshanensis
008	DSCF0107	JPG	2023-08-13	08:24:00	Muntiacus gongshanensis	1	Female,F1	1	Muntiacus gongshanensis1
008	DSCF0108	JPG	2023-08-13	08:24:00	Muntiacus gongshanensis	1	Female,F	/	Muntiacus gongshanensis
008	DSCF0109	JPG	2023-08-13	08:24:00	Muntiacus gongshanensis	1	Female,F	/	Muntiacus gongshanensis
008	DSCF0110	MP4	2023-08-13	08:25:00	Muntiacus gongshanensis	1	Female,F	/	Muntiacus gongshanensis
008	DSCF0111	JPG	2023-08-13	08:44:00	Muntiacus gongshanensis	1	Female,F	/	Muntiacus gongshanensis
008	DSCF0112	JPG	2023-08-13	08:44:00	Muntiacus gongshanensis	1	Female,F	/	Muntiacus gongshanensis
008	DSCF0113	JPG	2023-08-13	08:44:00	Muntiacus gongshanensis	1	Female,F	/	Muntiacus gongshanensis
013	DSCF0045	JPG	2023-06-13	00:12:00	Muntiacus gongshanensis	1	Female,F1	1	Muntiacus gongshanensis1
013	DSCF0046	JPG	2023-06-13	00:12:00	Muntiacus gongshanensis	1	Female,F	/	Muntiacus gongshanensis
013	DSCF0047	JPG	2023-06-13	00:12:00	Muntiacus gongshanensis	1	Female,F	/	Muntiacus gongshanensis
013	DSCF0048	MP4	2023-06-13	00:12:00	Muntiacus gongshanensis	1	Female,F	/	Muntiacus gongshanensis
013	DSCF0050	JPG	2023-06-18	20:10:00	Muntiacus gongshanensis	1	Female,F1	1	Muntiacus gongshanensis1
013	DSCF0049	JPG	2023-06-18	20:10:00	Muntiacus gongshanensis	1	Female,F	/	Muntiacus gongshanensis
013	DSCF0051	JPG	2023-06-18	20:10:00	Muntiacus gongshanensis	1	Female,F	/	Muntiacus gongshanensis
013	DSCF0052	MP4	2023-06-18	20:11:00	Muntiacus gongshanensis	1	Female,F	/	Muntiacus gongshanensis
013	2023_08_23__01	JPG	2023-08-23	01:21:00	Muntiacus gongshanensis	1	Female,F1	1	Muntiacus gongshanensis1
013	2023_08_23__02	JPG	2023-08-23	01:21:00	Muntiacus gongshanensis	1	Female,F	/	Muntiacus gongshanensis
013	2023_08_23__03	JPG	2023-08-23	01:21:00	Muntiacus gongshanensis	1	Female,F	/	Muntiacus gongshanensis
013	2023_08_23__04	MP4	2023-08-23	01:21:59	Muntiacus gongshanensis	1	Female,F	/	Muntiacus gongshanensis
013	2023_09_27__01	JPG	2023-09-27	23:47:00	Muntiacus gongshanensis	1	Female,F1	1	Muntiacus gongshanensis1
013	2023_09_27__02	JPG	2023-09-27	23:47:00	Muntiacus gongshanensis	1	Female,F	/	Muntiacus gongshanensis
013	2023_09_27__03	JPG	2023-09-27	23:47:00	Muntiacus gongshanensis	1	Female,F	/	Muntiacus gongshanensis
013	2023_09_27__05	JPG	2023-09-27	23:48:00	Muntiacus gongshanensis	1	Female,F	/	Muntiacus gongshanensis
013	2023_09_27__06	JPG	2023-09-27	23:48:00	Muntiacus gongshanensis	1	Female,F	/	Muntiacus gongshanensis
013	2023_09_27__07	JPG	2023-09-27	23:48:00	Muntiacus gongshanensis	1	Female,F	/	Muntiacus gongshanensis
013	DSCF0015	JPG	2024-07-25	19:56:00	Muntiacus gongshanensis	1	Female,F1	1	Muntiacus gongshanensis1
013	DSCF0016	JPG	2024-07-25	19:56:00	Muntiacus gongshanensis	1	Female,F	/	Muntiacus gongshanensis
013	DSCF0017	JPG	2024-07-25	19:56:00	Muntiacus gongshanensis	1	Female,F	/	Muntiacus gongshanensis
013	DSCF0018	MP4	2024-07-25	19:56:00	Muntiacus gongshanensis	1	Female,F	/	Muntiacus gongshanensis
013	DSCF0189	JPG	2024-09-24	16:36:00	Muntiacus gongshanensis	1	Female,F1	1	Muntiacus gongshanensis1
013	DSCF0190	JPG	2024-09-24	16:36:00	Muntiacus gongshanensis	1	Female,F	/	Muntiacus gongshanensis
017	DSCF0001	JPG	2024-02-20	21:11:00	Muntiacus gongshanensis	1	Female,F1	1	Muntiacus gongshanensis1
017	DSCF0002	JPG	2024-02-20	21:11:00	Muntiacus gongshanensis	1	Female,F	/	Muntiacus gongshanensis
017	DSCF0003	JPG	2024-02-20	21:11:00	Muntiacus gongshanensis	1	Female,F	/	Muntiacus gongshanensis
017	DSCF0004	MP4	2024-02-20	21:12:00	Muntiacus gongshanensis	1	Female,F	/	Muntiacus gongshanensis
019	DSCF0008	JPG	2023-04-23	16:56:00	Muntiacus gongshanensis	1	Male,M1	1	Muntiacus gongshanensis1
019	DSCF0009	JPG	2023-04-23	16:56:00	Muntiacus gongshanensis	1	Male,M	/	Muntiacus gongshanensis
019	DSCF0010	JPG	2023-04-27	19:57:00	Muntiacus gongshanensis	1	Female,F1	1	Muntiacus gongshanensis1
019	DSCF0011	JPG	2023-04-27	19:57:00	Muntiacus gongshanensis	1	Female,F	/	Muntiacus gongshanensis
019	DSCF0012	JPG	2023-04-27	19:57:00	Muntiacus gongshanensis	1	Female,F	/	Muntiacus gongshanensis
019	DSCF0013	MP4	2023-04-27	19:57:00	Muntiacus gongshanensis	1	Female,F	/	Muntiacus gongshanensis
019	DSCF0014	JPG	2023-04-28	20:15:00	Muntiacus gongshanensis	1	Female,F1	1	Muntiacus gongshanensis1
019	DSCF0015	JPG	2023-04-28	20:15:00	Muntiacus gongshanensis	1	Female,F	/	Muntiacus gongshanensis
019	DSCF0016	JPG	2023-04-28	20:15:00	Muntiacus gongshanensis	1	Female,F	/	Muntiacus gongshanensis
019	DSCF0017	MP4	2023-04-28	20:15:00	Muntiacus gongshanensis	1	Female,F	/	Muntiacus gongshanensis
019	DSCF0018	JPG	2023-04-28	20:15:00	Muntiacus gongshanensis	1	Female,F	/	Muntiacus gongshanensis
019	DSCF0019	JPG	2023-04-28	20:15:00	Muntiacus gongshanensis	1	Female,F	/	Muntiacus gongshanensis
019	DSCF0020	JPG	2023-04-28	20:15:00	Muntiacus gongshanensis	1	Female,F	/	Muntiacus gongshanensis
019	DSCF0021	MP4	2023-04-28	20:15:00	Muntiacus gongshanensis	1	Female,F	/	Muntiacus gongshanensis
019	DSCF0022	JPG	2023-04-28	20:16:00	Muntiacus gongshanensis	1	Female,F	/	Muntiacus gongshanensis
019	DSCF0023	JPG	2023-04-28	20:16:00	Muntiacus gongshanensis	1	Female,F	/	Muntiacus gongshanensis
019	DSCF0024	JPG	2023-04-28	20:16:00	Muntiacus gongshanensis	1	Female,F	/	Muntiacus gongshanensis
019	DSCF0025	MP4	2023-04-28	20:16:00	Muntiacus gongshanensis	1	Female,F	/	Muntiacus gongshanensis
019	DSCF0026	JPG	2023-04-28	20:17:00	Muntiacus gongshanensis	1	Female,F	/	Muntiacus gongshanensis
019	DSCF0027	JPG	2023-04-28	20:17:00	Muntiacus gongshanensis	2	Female,F1；Male,M1	1	Muntiacus gongshanensis1
019	DSCF0028	JPG	2023-04-28	20:18:00	Muntiacus gongshanensis	2	Female,F；Male,M	/	Muntiacus gongshanensis
019	DSCF0029	MP4	2023-04-28	20:18:00	Muntiacus gongshanensis	2	Female,F；Male,M	/	Muntiacus gongshanensis
019	DSCF0030	JPG	2023-04-28	20:53:00	Muntiacus gongshanensis	2	Male,M1；Male,M1	1	Muntiacus gongshanensis1
019	DSCF0031	JPG	2023-04-28	20:53:00	Muntiacus gongshanensis	2	Male,M；Male,M	/	Muntiacus gongshanensis
019	DSCF0032	JPG	2023-04-28	20:53:00	Muntiacus gongshanensis	2	Male,M；Male,M	/	Muntiacus gongshanensis
019	DSCF0033	MP4	2023-04-28	20:53:00	Muntiacus gongshanensis	2	Male,M；Male,M	/	Muntiacus gongshanensis
019	DSCF0034	JPG	2023-04-29	19:00:00	Muntiacus gongshanensis	1	Female,F1	1	Muntiacus gongshanensis1
019	DSCF0035	JPG	2023-04-29	19:00:00	Muntiacus gongshanensis	1	Female,F	/	Muntiacus gongshanensis
019	DSCF0036	JPG	2023-04-29	19:00:00	Muntiacus gongshanensis	1	Female,F	/	Muntiacus gongshanensis
019	DSCF0037	MP4	2023-04-29	19:00:00	Muntiacus gongshanensis	1	Female,F	/	Muntiacus gongshanensis
019	DSCF0038	JPG	2023-04-30	19:16:00	Muntiacus gongshanensis	1	Male,M1	1	Muntiacus gongshanensis1
019	DSCF0039	JPG	2023-04-30	19:16:00	Muntiacus gongshanensis	1	Male,M	/	Muntiacus gongshanensis
019	DSCF0040	JPG	2023-04-30	19:16:00	Muntiacus gongshanensis	1	Male,M	/	Muntiacus gongshanensis
019	DSCF0041	MP4	2023-04-30	19:17:00	Muntiacus gongshanensis	1	Male,M	/	Muntiacus gongshanensis
019	DSCF0042	JPG	2023-04-30	19:17:00	Muntiacus gongshanensis	1	Female,F1	1	Muntiacus gongshanensis1
019	DSCF0043	JPG	2023-04-30	19:17:00	Muntiacus gongshanensis	1	Female,F	/	Muntiacus gongshanensis
019	DSCF0044	JPG	2023-04-30	19:17:00	Muntiacus gongshanensis	1	Female,F	/	Muntiacus gongshanensis
019	DSCF0045	MP4	2023-04-30	19:18:00	Muntiacus gongshanensis	1	Female,F	/	Muntiacus gongshanensis
019	DSCF0046	JPG	2023-05-01	19:40:00	Muntiacus gongshanensis	1	Male,M1	1	Muntiacus gongshanensis1
019	DSCF0047	JPG	2023-05-01	19:40:00	Muntiacus gongshanensis	1	Male,M	/	Muntiacus gongshanensis
019	DSCF0048	JPG	2023-05-01	19:40:00	Muntiacus gongshanensis	1	Male,M	/	Muntiacus gongshanensis
019	DSCF0049	MP4	2023-05-01	19:40:00	Muntiacus gongshanensis	1	Male,M	/	Muntiacus gongshanensis
019	DSCF0050	JPG	2023-05-02	08:04:00	Muntiacus gongshanensis	1	Male,M1	1	Muntiacus gongshanensis1
019	DSCF0051	JPG	2023-05-02	08:04:00	Muntiacus gongshanensis	1	Male,M	/	Muntiacus gongshanensis
019	DSCF0052	JPG	2023-05-02	08:04:00	Muntiacus gongshanensis	1	Male,M	/	Muntiacus gongshanensis
019	DSCF0053	MP4	2023-05-02	08:04:00	Muntiacus gongshanensis	1	Male,M	/	Muntiacus gongshanensis
019	DSCF0054	JPG	2023-05-06	19:11:00	Muntiacus gongshanensis	1	Male,M1	1	Muntiacus gongshanensis1
019	DSCF0055	JPG	2023-05-06	19:11:00	Muntiacus gongshanensis	1	Male,M	/	Muntiacus gongshanensis
019	DSCF0056	JPG	2023-05-06	19:11:00	Muntiacus gongshanensis	1	Male,M	/	Muntiacus gongshanensis
019	DSCF0057	MP4	2023-05-06	19:11:00	Muntiacus gongshanensis	1	Male,M	/	Muntiacus gongshanensis
019	DSCF0058	JPG	2023-05-07	03:05:00	Muntiacus gongshanensis	1	Female,F1	1	Muntiacus gongshanensis1
019	DSCF0059	JPG	2023-05-07	03:05:00	Muntiacus gongshanensis	1	Female,F	/	Muntiacus gongshanensis
019	DSCF0060	JPG	2023-05-07	03:05:00	Muntiacus gongshanensis	1	Female,F	/	Muntiacus gongshanensis
019	DSCF0061	MP4	2023-05-07	03:05:00	Muntiacus gongshanensis	1	Female,F	/	Muntiacus gongshanensis
019	DSCF0062	JPG	2023-05-07	03:09:00	Muntiacus gongshanensis	1	Female,F	/	Muntiacus gongshanensis
019	DSCF0063	JPG	2023-05-07	03:09:00	Muntiacus gongshanensis	1	Female,F	/	Muntiacus gongshanensis
019	DSCF0064	JPG	2023-05-07	03:09:00	Muntiacus gongshanensis	1	Female,F	/	Muntiacus gongshanensis
019	DSCF0065	MP4	2023-05-07	03:10:00	Muntiacus gongshanensis	1	Female,F	/	Muntiacus gongshanensis
019	DSCF0066	JPG	2023-05-08	03:09:00	Muntiacus gongshanensis	1	Male,M1	1	Muntiacus gongshanensis1
019	DSCF0067	JPG	2023-05-08	03:09:00	Muntiacus gongshanensis	1	Male,M	/	Muntiacus gongshanensis
019	DSCF0068	JPG	2023-05-08	03:09:00	Muntiacus gongshanensis	1	Male,M	/	Muntiacus gongshanensis
019	DSCF0069	MP4	2023-05-08	03:09:00	Muntiacus gongshanensis	1	Male,M	/	Muntiacus gongshanensis
019	DSCF0070	JPG	2023-05-11	19:09:00	Muntiacus gongshanensis	1	Female,F1	1	Muntiacus gongshanensis1
019	DSCF0071	JPG	2023-05-11	19:09:00	Muntiacus gongshanensis	1	Female,F	/	Muntiacus gongshanensis
019	DSCF0072	JPG	2023-05-11	19:09:00	Muntiacus gongshanensis	1	Female,F	/	Muntiacus gongshanensis
019	DSCF0073	MP4	2023-05-11	19:09:00	Muntiacus gongshanensis	1	Female,F	/	Muntiacus gongshanensis
019	DSCF0074	JPG	2023-05-12	23:21:00	Muntiacus gongshanensis	1	Female,F1	1	Muntiacus gongshanensis1
019	DSCF0075	JPG	2023-05-12	23:21:00	Muntiacus gongshanensis	1	Female,F	/	Muntiacus gongshanensis
019	DSCF0076	JPG	2023-05-12	23:21:00	Muntiacus gongshanensis	1	Female,F	/	Muntiacus gongshanensis
019	DSCF0077	MP4	2023-05-12	23:21:00	Muntiacus gongshanensis	1	Female,F	/	Muntiacus gongshanensis
019	DSCF0078	JPG	2023-05-14	19:28:00	Muntiacus gongshanensis	1	Male,M1	1	Muntiacus gongshanensis1
019	DSCF0079	JPG	2023-05-14	19:28:00	Muntiacus gongshanensis	1	Male,M	/	Muntiacus gongshanensis
019	DSCF0080	JPG	2023-05-14	19:28:00	Muntiacus gongshanensis	1	Male,M	/	Muntiacus gongshanensis
019	DSCF0081	MP4	2023-05-14	19:28:00	Muntiacus gongshanensis	1	Male,M	/	Muntiacus gongshanensis
019	DSCF0082	JPG	2023-05-16	18:34:00	Muntiacus gongshanensis	1	Male,M1	1	Muntiacus gongshanensis1
019	DSCF0083	JPG	2023-05-16	18:34:00	Muntiacus gongshanensis	1	Male,M	/	Muntiacus gongshanensis
019	DSCF0084	JPG	2023-05-16	18:34:00	Muntiacus gongshanensis	1	Male,M	/	Muntiacus gongshanensis
019	DSCF0085	MP4	2023-05-16	18:35:00	Muntiacus gongshanensis	1	Male,M	/	Muntiacus gongshanensis
019	DSCF0086	JPG	2023-05-17	04:06:00	Muntiacus gongshanensis	1	Female,F1	1	Muntiacus gongshanensis1
019	DSCF0087	JPG	2023-05-17	04:06:00	Muntiacus gongshanensis	1	Female,F	/	Muntiacus gongshanensis
019	DSCF0088	JPG	2023-05-17	04:06:00	Muntiacus gongshanensis	1	Female,F	/	Muntiacus gongshanensis
019	DSCF0089	MP4	2023-05-17	04:06:00	Muntiacus gongshanensis	1	Female,F	/	Muntiacus gongshanensis
019	DSCF0090	JPG	2023-05-17	20:58:00	Muntiacus gongshanensis	1	Male,M1	1	Muntiacus gongshanensis1
019	DSCF0091	JPG	2023-05-17	20:58:00	Muntiacus gongshanensis	1	Male,M	/	Muntiacus gongshanensis
019	DSCF0092	JPG	2023-05-17	20:58:00	Muntiacus gongshanensis	1	Male,M	/	Muntiacus gongshanensis
019	DSCF0093	MP4	2023-05-17	20:58:00	Muntiacus gongshanensis	1	Male,M	/	Muntiacus gongshanensis
019	DSCF0094	JPG	2023-05-20	01:21:00	Muntiacus gongshanensis	1	Female,F1	1	Muntiacus gongshanensis1
019	DSCF0096	JPG	2023-05-20	01:21:00	Muntiacus gongshanensis	1	Female,F	/	Muntiacus gongshanensis
019	DSCF0095	JPG	2023-05-20	01:21:00	Muntiacus gongshanensis	1	Female,F	/	Muntiacus gongshanensis
019	DSCF0097	MP4	2023-05-20	01:22:00	Muntiacus gongshanensis	1	Female,F	/	Muntiacus gongshanensis
019	DSCF0098	JPG	2023-05-20	01:22:00	Muntiacus gongshanensis	1	Female,F	/	Muntiacus gongshanensis
019	DSCF0100	JPG	2023-05-20	01:22:00	Muntiacus gongshanensis	1	Female,F	/	Muntiacus gongshanensis
019	DSCF0099	JPG	2023-05-20	01:22:00	Muntiacus gongshanensis	1	Female,F	/	Muntiacus gongshanensis
019	DSCF0101	MP4	2023-05-20	01:23:00	Muntiacus gongshanensis	2	Female,F1；Male,M1	1	Muntiacus gongshanensis1
019	DSCF0102	JPG	2023-05-20	01:23:00	Muntiacus gongshanensis	2	Female,F；Male,M	/	Muntiacus gongshanensis
019	DSCF0103	JPG	2023-05-20	01:23:00	Muntiacus gongshanensis	2	Female,F；Male,M	/	Muntiacus gongshanensis
019	DSCF0104	JPG	2023-05-20	01:23:00	Muntiacus gongshanensis	2	Female,F；Male,M	/	Muntiacus gongshanensis
019	DSCF0105	MP4	2023-05-20	01:23:00	Muntiacus gongshanensis	2	Female,F；Male,M	/	Muntiacus gongshanensis
019	DSCF0106	JPG	2023-05-20	01:24:00	Muntiacus gongshanensis	1	Male,M1	1	Muntiacus gongshanensis1
019	DSCF0107	JPG	2023-05-20	01:24:00	Muntiacus gongshanensis	1	Male,M	/	Muntiacus gongshanensis
019	DSCF0108	JPG	2023-05-20	01:24:00	Muntiacus gongshanensis	1	Male,M	/	Muntiacus gongshanensis
019	DSCF0109	MP4	2023-05-20	01:25:00	Muntiacus gongshanensis	1	Male,M	/	Muntiacus gongshanensis
019	DSCF0110	JPG	2023-05-20	01:30:00	Muntiacus gongshanensis	1	Female,F1	1	Muntiacus gongshanensis1
019	DSCF0112	JPG	2023-05-20	01:30:00	Muntiacus gongshanensis	1	Female,F	/	Muntiacus gongshanensis
019	DSCF0111	JPG	2023-05-20	01:30:00	Muntiacus gongshanensis	1	Female,F	/	Muntiacus gongshanensis
019	DSCF0113	MP4	2023-05-20	01:30:00	Muntiacus gongshanensis	1	Female,F	/	Muntiacus gongshanensis
019	DSCF0114	JPG	2023-05-20	01:37:00	Muntiacus gongshanensis	1	Male,M1	1	Muntiacus gongshanensis1
019	DSCF0115	JPG	2023-05-20	01:37:00	Muntiacus gongshanensis	1	Male,M	/	Muntiacus gongshanensis
019	DSCF0116	JPG	2023-05-20	01:38:00	Muntiacus gongshanensis	1	Male,M	/	Muntiacus gongshanensis
019	DSCF0117	MP4	2023-05-20	01:38:00	Muntiacus gongshanensis	1	Male,M	/	Muntiacus gongshanensis
019	DSCF0118	JPG	2023-05-20	01:38:00	Muntiacus gongshanensis	1	Male,M	/	Muntiacus gongshanensis
019	DSCF0119	JPG	2023-05-20	01:38:00	Muntiacus gongshanensis	1	Male,M	/	Muntiacus gongshanensis
019	DSCF0120	JPG	2023-05-20	01:38:00	Muntiacus gongshanensis	1	Male,M	/	Muntiacus gongshanensis
019	DSCF0121	MP4	2023-05-20	01:39:00	Muntiacus gongshanensis	1	Male,M	/	Muntiacus gongshanensis
019	DSCF0130	JPG	2023-05-20	20:47:00	Muntiacus gongshanensis	1	Male,M1	1	Muntiacus gongshanensis1
019	DSCF0131	JPG	2023-05-20	20:47:00	Muntiacus gongshanensis	1	Male,M	/	Muntiacus gongshanensis
019	DSCF0132	JPG	2023-05-20	20:47:00	Muntiacus gongshanensis	1	Male,M	/	Muntiacus gongshanensis
019	DSCF0133	MP4	2023-05-20	20:47:00	Muntiacus gongshanensis	1	Male,M	/	Muntiacus gongshanensis
019	DSCF0134	JPG	2023-05-20	20:48:00	Muntiacus gongshanensis	1	Male,M	/	Muntiacus gongshanensis
019	DSCF0135	JPG	2023-05-20	20:48:00	Muntiacus gongshanensis	1	Male,M	/	Muntiacus gongshanensis
019	DSCF0136	JPG	2023-05-20	20:48:00	Muntiacus gongshanensis	1	Male,M	/	Muntiacus gongshanensis
019	DSCF0137	MP4	2023-05-20	20:48:00	Muntiacus gongshanensis	1	Male,M	/	Muntiacus gongshanensis
019	DSCF0138	JPG	2023-05-20	20:48:00	Muntiacus gongshanensis	1	Male,M	/	Muntiacus gongshanensis
019	DSCF0139	JPG	2023-05-20	20:48:00	Muntiacus gongshanensis	1	Male,M	/	Muntiacus gongshanensis
019	DSCF0140	JPG	2023-05-20	20:48:00	Muntiacus gongshanensis	1	Male,M	/	Muntiacus gongshanensis
019	DSCF0141	MP4	2023-05-20	20:49:00	Muntiacus gongshanensis	1	Male,M	/	Muntiacus gongshanensis
019	DSCF0142	JPG	2023-05-23	19:32:00	Muntiacus gongshanensis	1	Male,M1	1	Muntiacus gongshanensis1
019	DSCF0143	JPG	2023-05-23	19:32:00	Muntiacus gongshanensis	1	Male,M	/	Muntiacus gongshanensis
019	DSCF0144	JPG	2023-05-23	19:32:00	Muntiacus gongshanensis	1	Male,M	/	Muntiacus gongshanensis
019	DSCF0145	MP4	2023-05-23	19:32:00	Muntiacus gongshanensis	1	Male,M	/	Muntiacus gongshanensis
019	DSCF0158	JPG	2023-06-03	20:44:00	Muntiacus gongshanensis	1	Male,M1	1	Muntiacus gongshanensis1
019	DSCF0159	JPG	2023-06-03	20:44:00	Muntiacus gongshanensis	1	Male,M	/	Muntiacus gongshanensis
019	DSCF0160	JPG	2023-06-03	20:44:00	Muntiacus gongshanensis	1	Male,M	/	Muntiacus gongshanensis
019	DSCF0161	MP4	2023-06-03	20:45:00	Muntiacus gongshanensis	1	Male,M	/	Muntiacus gongshanensis
019	DSCF0162	JPG	2023-06-04	01:22:00	Muntiacus gongshanensis	1	Male,M1	1	Muntiacus gongshanensis1
019	DSCF0164	JPG	2023-06-04	01:22:00	Muntiacus gongshanensis	1	Male,M	/	Muntiacus gongshanensis
019	DSCF0163	JPG	2023-06-04	01:22:00	Muntiacus gongshanensis	1	Male,M	/	Muntiacus gongshanensis
019	DSCF0170	JPG	2023-06-07	02:10:00	Muntiacus gongshanensis	1	Male,M1	1	Muntiacus gongshanensis1
019	DSCF0171	JPG	2023-06-07	02:10:00	Muntiacus gongshanensis	1	Male,M	/	Muntiacus gongshanensis
019	DSCF0172	JPG	2023-06-07	02:10:00	Muntiacus gongshanensis	1	Male,M	/	Muntiacus gongshanensis
019	DSCF0173	MP4	2023-06-07	02:10:00	Muntiacus gongshanensis	1	Male,M	/	Muntiacus gongshanensis
019	DSCF0174	JPG	2023-06-07	02:10:00	Muntiacus gongshanensis	1	Male,M	/	Muntiacus gongshanensis
019	DSCF0176	JPG	2023-06-07	02:10:00	Muntiacus gongshanensis	1	Male,M	/	Muntiacus gongshanensis
019	DSCF0175	JPG	2023-06-07	02:10:00	Muntiacus gongshanensis	1	Male,M	/	Muntiacus gongshanensis
019	DSCF0177	MP4	2023-06-07	02:10:00	Muntiacus gongshanensis	1	Male,M	/	Muntiacus gongshanensis
019	DSCF0178	JPG	2023-06-07	02:11:00	Muntiacus gongshanensis	1	Male,M	/	Muntiacus gongshanensis
019	DSCF0179	JPG	2023-06-07	02:11:00	Muntiacus gongshanensis	1	Male,M	/	Muntiacus gongshanensis
019	DSCF0180	JPG	2023-06-07	02:11:00	Muntiacus gongshanensis	1	Male,M	/	Muntiacus gongshanensis
019	DSCF0181	MP4	2023-06-07	02:11:00	Muntiacus gongshanensis	1	Male,M	/	Muntiacus gongshanensis
019	DSCF0182	JPG	2023-06-07	23:46:00	Muntiacus gongshanensis	1	Male,M1	1	Muntiacus gongshanensis1
019	DSCF0183	JPG	2023-06-07	23:46:00	Muntiacus gongshanensis	1	Male,M	/	Muntiacus gongshanensis
019	DSCF0184	JPG	2023-06-07	23:46:00	Muntiacus gongshanensis	1	Male,M	/	Muntiacus gongshanensis
019	DSCF0185	MP4	2023-06-07	23:46:00	Muntiacus gongshanensis	1	Male,M	/	Muntiacus gongshanensis
019	DSCF0186	JPG	2023-06-10	07:57:00	Muntiacus gongshanensis	1	Female,F1	1	Muntiacus gongshanensis1
019	DSCF0190	JPG	2023-06-11	07:14:00	Muntiacus gongshanensis	1	Female,F1	1	Muntiacus gongshanensis1
019	DSCF0191	JPG	2023-06-11	07:14:00	Muntiacus gongshanensis	1	Female,F	/	Muntiacus gongshanensis
019	DSCF0192	JPG	2023-06-11	07:15:00	Muntiacus gongshanensis	1	Female,F	/	Muntiacus gongshanensis
019	DSCF0194	JPG	2023-06-11	07:17:00	Muntiacus gongshanensis	1	Female,F	/	Muntiacus gongshanensis
019	DSCF0195	JPG	2023-06-11	07:17:00	Muntiacus gongshanensis	1	Female,F	/	Muntiacus gongshanensis
019	DSCF0196	JPG	2023-06-11	07:17:00	Muntiacus gongshanensis	1	Female,F	/	Muntiacus gongshanensis
019	DSCF0198	JPG	2023-06-16	11:04:00	Muntiacus gongshanensis	1	Male,M1	1	Muntiacus gongshanensis1
019	DSCF0199	JPG	2023-06-16	11:04:00	Muntiacus gongshanensis	1	Male,M	/	Muntiacus gongshanensis
019	DSCF0200	JPG	2023-06-16	11:04:00	Muntiacus gongshanensis	1	Male,M	/	Muntiacus gongshanensis
019	DSCF0201	MP4	2023-06-16	11:04:00	Muntiacus gongshanensis	1	Male,M	/	Muntiacus gongshanensis
019	DSCF0202	JPG	2023-06-16	11:04:00	Muntiacus gongshanensis	1	Male,M	/	Muntiacus gongshanensis
019	DSCF0203	JPG	2023-06-16	11:04:00	Muntiacus gongshanensis	1	Male,M	/	Muntiacus gongshanensis
019	DSCF0204	JPG	2023-06-16	11:04:00	Muntiacus gongshanensis	1	Male,M	/	Muntiacus gongshanensis
019	DSCF0205	MP4	2023-06-16	11:05:00	Muntiacus gongshanensis	1	Male,M	/	Muntiacus gongshanensis
019	DSCF0206	JPG	2023-06-16	20:15:00	Muntiacus gongshanensis	1	Male,M1	1	Muntiacus gongshanensis1
019	DSCF0207	JPG	2023-06-16	20:15:00	Muntiacus gongshanensis	1	Male,M	/	Muntiacus gongshanensis
019	DSCF0208	JPG	2023-06-16	20:15:00	Muntiacus gongshanensis	1	Male,M	/	Muntiacus gongshanensis
019	DSCF0209	MP4	2023-06-16	20:16:00	Muntiacus gongshanensis	1	Male,M	/	Muntiacus gongshanensis
019	DSCF0210	JPG	2023-06-19	08:51:00	Muntiacus gongshanensis	1	Male,M1	1	Muntiacus gongshanensis1
019	DSCF0211	JPG	2023-06-19	08:51:00	Muntiacus gongshanensis	1	Male,M	/	Muntiacus gongshanensis
019	DSCF0212	JPG	2023-06-19	08:51:00	Muntiacus gongshanensis	1	Male,M	/	Muntiacus gongshanensis
019	DSCF0213	MP4	2023-06-19	08:52:00	Muntiacus gongshanensis	1	Male,M	/	Muntiacus gongshanensis
019	DSCF0214	JPG	2023-06-29	20:41:00	Muntiacus gongshanensis	1	Male,M1	1	Muntiacus gongshanensis1
019	DSCF0215	JPG	2023-06-29	20:41:00	Muntiacus gongshanensis	1	Male,M	/	Muntiacus gongshanensis
019	DSCF0216	JPG	2023-06-29	20:41:00	Muntiacus gongshanensis	1	Male,M	/	Muntiacus gongshanensis
019	DSCF0217	MP4	2023-06-29	20:41:00	Muntiacus gongshanensis	1	Male,M	/	Muntiacus gongshanensis
019	DSCF0222	JPG	2023-07-03	20:26:00	Muntiacus gongshanensis	1	Female,F1	1	Muntiacus gongshanensis1
019	DSCF0223	JPG	2023-07-03	20:26:00	Muntiacus gongshanensis	1	Female,F	/	Muntiacus gongshanensis
019	DSCF0224	JPG	2023-07-03	20:26:00	Muntiacus gongshanensis	1	Female,F	/	Muntiacus gongshanensis
019	DSCF0225	MP4	2023-07-03	20:26:00	Muntiacus gongshanensis	1	Female,F	/	Muntiacus gongshanensis
019	DSCF0226	JPG	2023-07-05	20:32:00	Muntiacus gongshanensis	1	Male,M1	1	Muntiacus gongshanensis1
019	DSCF0227	JPG	2023-07-05	20:32:00	Muntiacus gongshanensis	1	Male,M	/	Muntiacus gongshanensis
019	DSCF0228	JPG	2023-07-05	20:32:00	Muntiacus gongshanensis	1	Male,M	/	Muntiacus gongshanensis
019	DSCF0229	MP4	2023-07-05	20:32:00	Muntiacus gongshanensis	1	Male,M	/	Muntiacus gongshanensis
019	DSCF0230	JPG	2023-07-09	20:34:00	Muntiacus gongshanensis	1	Male,M1	1	Muntiacus gongshanensis1
019	DSCF0234	JPG	2023-07-10	20:48:00	Muntiacus gongshanensis	1	Male,M1	1	Muntiacus gongshanensis1
019	DSCF0235	JPG	2023-07-10	20:48:00	Muntiacus gongshanensis	1	Male,M	/	Muntiacus gongshanensis
019	DSCF0236	JPG	2023-07-10	20:48:00	Muntiacus gongshanensis	1	Male,M	/	Muntiacus gongshanensis
019	DSCF0237	MP4	2023-07-10	20:49:00	Muntiacus gongshanensis	1	Male,M	/	Muntiacus gongshanensis
019	DSCF0238	JPG	2023-07-25	07:31:00	Muntiacus gongshanensis	1	Female,F1	1	Muntiacus gongshanensis1
019	DSCF0239	JPG	2023-07-25	07:31:00	Muntiacus gongshanensis	1	Female,F	/	Muntiacus gongshanensis
019	DSCF0240	JPG	2023-07-25	07:31:00	Muntiacus gongshanensis	1	Female,F	/	Muntiacus gongshanensis
019	DSCF0241	MP4	2023-07-25	07:31:00	Muntiacus gongshanensis	1	Female,F	/	Muntiacus gongshanensis
019	DSCF0242	JPG	2023-08-01	00:50:00	Muntiacus gongshanensis	1	Male,M1	1	Muntiacus gongshanensis1
019	DSCF0243	JPG	2023-08-01	00:50:00	Muntiacus gongshanensis	1	Male,M	/	Muntiacus gongshanensis
019	DSCF0244	JPG	2023-08-01	00:50:00	Muntiacus gongshanensis	1	Male,M	/	Muntiacus gongshanensis
019	DSCF0245	MP4	2023-08-01	00:50:00	Muntiacus gongshanensis	1	Male,M	/	Muntiacus gongshanensis
019-1	DSCF0030	JPG	2023-12-16	18:18:00	Muntiacus gongshanensis	1	Female,F1	1	Muntiacus gongshanensis1
019-1	DSCF0031	JPG	2023-12-16	18:18:00	Muntiacus gongshanensis	1	Female,F	/	Muntiacus gongshanensis
019-1	DSCF0032	JPG	2023-12-16	18:18:00	Muntiacus gongshanensis	1	Female,F	/	Muntiacus gongshanensis
019-1	DSCF0033	MP4	2023-12-16	18:18:00	Muntiacus gongshanensis	1	Female,F	/	Muntiacus gongshanensis
020	DSCF0006	MP4	2023-04-17	18:59:00	Muntiacus gongshanensis	1	Female,F1	1	Muntiacus gongshanensis1
020	DSCF0015	JPG	2023-04-23	19:21:00	Muntiacus gongshanensis	1	Female,F1	1	Muntiacus gongshanensis1
020	DSCF0016	JPG	2023-04-23	19:21:00	Muntiacus gongshanensis	1	Female,F	/	Muntiacus gongshanensis
020	DSCF0017	JPG	2023-04-23	19:21:00	Muntiacus gongshanensis	1	Female,F	/	Muntiacus gongshanensis
020	DSCF0018	MP4	2023-04-23	19:22:00	Muntiacus gongshanensis	1	Female,F	/	Muntiacus gongshanensis
020	DSCF0019	JPG	2023-04-23	19:26:00	Muntiacus gongshanensis	1	Male,M1	1	Muntiacus gongshanensis1
020	DSCF0020	JPG	2023-04-23	19:26:00	Muntiacus gongshanensis	1	Male,M	/	Muntiacus gongshanensis
020	DSCF0021	JPG	2023-04-23	19:26:00	Muntiacus gongshanensis	1	Male,M	/	Muntiacus gongshanensis
020	DSCF0022	MP4	2023-04-23	19:26:00	Muntiacus gongshanensis	1	Male,M	/	Muntiacus gongshanensis
020	DSCF0023	JPG	2023-04-25	23:15:00	Muntiacus gongshanensis	1	unidentified1	1	Muntiacus gongshanensis1
020	DSCF0024	JPG	2023-04-25	23:15:00	Muntiacus gongshanensis	1	unidentified	/	Muntiacus gongshanensis
020	DSCF0025	JPG	2023-04-25	23:15:00	Muntiacus gongshanensis	1	unidentified	/	Muntiacus gongshanensis
020	DSCF0026	MP4	2023-04-25	23:16:00	Muntiacus gongshanensis	1	unidentified	/	Muntiacus gongshanensis
020	DSCF0027	JPG	2023-04-27	20:20:00	Muntiacus gongshanensis	1	Female,F1	1	Muntiacus gongshanensis1
020	DSCF0028	JPG	2023-04-27	20:20:00	Muntiacus gongshanensis	1	Female,F	/	Muntiacus gongshanensis
020	DSCF0029	JPG	2023-04-27	20:20:00	Muntiacus gongshanensis	1	Female,F	/	Muntiacus gongshanensis
020	DSCF0030	MP4	2023-04-27	20:20:00	Muntiacus gongshanensis	1	Female,F	/	Muntiacus gongshanensis
020	DSCF0031	JPG	2023-04-27	20:21:00	Muntiacus gongshanensis	1	Female,F	/	Muntiacus gongshanensis
020	DSCF0032	JPG	2023-04-27	20:21:00	Muntiacus gongshanensis	1	Female,F	/	Muntiacus gongshanensis
020	DSCF0033	JPG	2023-04-27	20:21:00	Muntiacus gongshanensis	1	Female,F	/	Muntiacus gongshanensis
020	DSCF0034	MP4	2023-04-27	20:21:00	Muntiacus gongshanensis	1	Female,F	/	Muntiacus gongshanensis
020	DSCF0035	JPG	2023-04-27	20:21:00	Muntiacus gongshanensis	1	Female,F	/	Muntiacus gongshanensis
020	DSCF0037	JPG	2023-04-27	20:21:00	Muntiacus gongshanensis	1	Female,F	/	Muntiacus gongshanensis
020	DSCF0036	JPG	2023-04-27	20:21:00	Muntiacus gongshanensis	1	Female,F	/	Muntiacus gongshanensis
020	DSCF0038	MP4	2023-04-27	20:22:00	Muntiacus gongshanensis	1	Female,F	/	Muntiacus gongshanensis
020	DSCF0039	JPG	2023-04-27	20:23:00	Muntiacus gongshanensis	1	Female,F	/	Muntiacus gongshanensis
020	DSCF0040	JPG	2023-04-27	20:23:00	Muntiacus gongshanensis	1	Female,F	/	Muntiacus gongshanensis
020	DSCF0041	JPG	2023-04-27	20:23:00	Muntiacus gongshanensis	1	Female,F	/	Muntiacus gongshanensis
020	DSCF0042	MP4	2023-04-27	20:23:00	Muntiacus gongshanensis	1	Female,F	/	Muntiacus gongshanensis
020	DSCF0043	JPG	2023-04-27	20:23:00	Muntiacus gongshanensis	1	Female,F	/	Muntiacus gongshanensis
020	DSCF0044	JPG	2023-04-27	20:24:00	Muntiacus gongshanensis	1	Female,F	/	Muntiacus gongshanensis
020	DSCF0045	JPG	2023-04-27	20:24:00	Muntiacus gongshanensis	1	Female,F	/	Muntiacus gongshanensis
020	DSCF0046	MP4	2023-04-27	20:24:00	Muntiacus gongshanensis	1	Female,F	/	Muntiacus gongshanensis
020	DSCF0047	JPG	2023-05-01	21:31:00	Muntiacus gongshanensis	1	Female,F1	1	Muntiacus gongshanensis1
020	DSCF0048	JPG	2023-05-01	21:31:00	Muntiacus gongshanensis	1	Female,F	/	Muntiacus gongshanensis
020	DSCF0049	JPG	2023-05-01	21:31:00	Muntiacus gongshanensis	1	Female,F	/	Muntiacus gongshanensis
020	DSCF0050	MP4	2023-05-01	21:31:00	Muntiacus gongshanensis	1	Female,F	/	Muntiacus gongshanensis
020	DSCF0051	JPG	2023-05-01	21:31:00	Muntiacus gongshanensis	1	Female,F	/	Muntiacus gongshanensis
020	DSCF0052	JPG	2023-05-01	21:31:00	Muntiacus gongshanensis	1	Female,F	/	Muntiacus gongshanensis
020	DSCF0053	JPG	2023-05-01	21:31:00	Muntiacus gongshanensis	1	Female,F	/	Muntiacus gongshanensis
020	DSCF0054	MP4	2023-05-01	21:31:00	Muntiacus gongshanensis	1	Female,F	/	Muntiacus gongshanensis
020	DSCF0055	JPG	2023-05-01	21:33:00	Muntiacus gongshanensis	1	Female,F	/	Muntiacus gongshanensis
020	DSCF0059	JPG	2023-05-02	21:22:00	Muntiacus gongshanensis	1	Female,F1	1	Muntiacus gongshanensis1
020	DSCF0060	JPG	2023-05-02	21:22:00	Muntiacus gongshanensis	1	Female,F	/	Muntiacus gongshanensis
020	DSCF0061	JPG	2023-05-02	21:22:00	Muntiacus gongshanensis	1	Female,F	/	Muntiacus gongshanensis
020	DSCF0062	MP4	2023-05-02	21:22:00	Muntiacus gongshanensis	1	Female,F	/	Muntiacus gongshanensis
020	DSCF0063	JPG	2023-05-07	19:48:00	Muntiacus gongshanensis	1	Male,M1	1	Muntiacus gongshanensis1
020	DSCF0064	JPG	2023-05-07	19:48:00	Muntiacus gongshanensis	1	Male,M	/	Muntiacus gongshanensis
020	DSCF0065	JPG	2023-05-07	19:48:00	Muntiacus gongshanensis	1	Male,M	/	Muntiacus gongshanensis
020	DSCF0066	MP4	2023-05-07	19:48:00	Muntiacus gongshanensis	1	Male,M	/	Muntiacus gongshanensis
020	DSCF0095	JPG	2023-05-14	23:27:00	Muntiacus gongshanensis	1	Female,F1	1	Muntiacus gongshanensis1
020	DSCF0096	JPG	2023-05-14	23:28:00	Muntiacus gongshanensis	1	Female,F	/	Muntiacus gongshanensis
020	DSCF0097	JPG	2023-05-14	23:28:00	Muntiacus gongshanensis	1	Female,F	/	Muntiacus gongshanensis
020	DSCF0098	MP4	2023-05-14	23:28:00	Muntiacus gongshanensis	1	Female,F	/	Muntiacus gongshanensis
020	DSCF0099	JPG	2023-05-14	23:28:00	Muntiacus gongshanensis	1	Female,F	/	Muntiacus gongshanensis
020	DSCF0101	JPG	2023-05-14	23:28:00	Muntiacus gongshanensis	1	Female,F	/	Muntiacus gongshanensis
020	DSCF0100	JPG	2023-05-14	23:28:00	Muntiacus gongshanensis	1	Female,F	/	Muntiacus gongshanensis
020	DSCF0102	MP4	2023-05-14	23:29:00	Muntiacus gongshanensis	1	Female,F	/	Muntiacus gongshanensis
020	DSCF0103	JPG	2023-05-14	23:29:00	Muntiacus gongshanensis	1	Female,F	/	Muntiacus gongshanensis
020	DSCF0104	JPG	2023-05-14	23:29:00	Muntiacus gongshanensis	1	Female,F	/	Muntiacus gongshanensis
020	DSCF0105	JPG	2023-05-14	23:29:00	Muntiacus gongshanensis	1	Female,F	/	Muntiacus gongshanensis
020	DSCF0106	MP4	2023-05-14	23:29:00	Muntiacus gongshanensis	1	Female,F	/	Muntiacus gongshanensis
020	DSCF0107	JPG	2023-05-14	23:30:00	Muntiacus gongshanensis	1	Female,F	/	Muntiacus gongshanensis
020	DSCF0108	JPG	2023-05-14	23:30:00	Muntiacus gongshanensis	1	Female,F	/	Muntiacus gongshanensis
020	DSCF0109	JPG	2023-05-14	23:30:00	Muntiacus gongshanensis	1	Female,F	/	Muntiacus gongshanensis
020	DSCF0110	MP4	2023-05-14	23:31:00	Muntiacus gongshanensis	1	Female,F	/	Muntiacus gongshanensis
020	DSCF0111	JPG	2023-05-14	23:31:00	Muntiacus gongshanensis	1	Female,F	/	Muntiacus gongshanensis
020	DSCF0112	JPG	2023-05-14	23:31:00	Muntiacus gongshanensis	1	Female,F	/	Muntiacus gongshanensis
020	DSCF0113	JPG	2023-05-14	23:31:00	Muntiacus gongshanensis	1	Female,F	/	Muntiacus gongshanensis
020	DSCF0114	MP4	2023-05-14	23:31:00	Muntiacus gongshanensis	1	Female,F	/	Muntiacus gongshanensis
020	DSCF0115	JPG	2023-05-14	23:32:00	Muntiacus gongshanensis	1	Female,F	/	Muntiacus gongshanensis
020	DSCF0116	JPG	2023-05-14	23:32:00	Muntiacus gongshanensis	1	Female,F	/	Muntiacus gongshanensis
020	DSCF0117	JPG	2023-05-14	23:32:00	Muntiacus gongshanensis	1	Female,F	/	Muntiacus gongshanensis
020	DSCF0118	MP4	2023-05-14	23:33:00	Muntiacus gongshanensis	1	Female,F	/	Muntiacus gongshanensis
020	DSCF0119	JPG	2023-05-14	23:34:00	Muntiacus gongshanensis	1	Female,F	/	Muntiacus gongshanensis
020	DSCF0121	JPG	2023-05-14	23:34:00	Muntiacus gongshanensis	1	Female,F	/	Muntiacus gongshanensis
020	DSCF0120	JPG	2023-05-14	23:34:00	Muntiacus gongshanensis	1	Female,F	/	Muntiacus gongshanensis
020	DSCF0122	MP4	2023-05-14	23:34:00	Muntiacus gongshanensis	1	Female,F	/	Muntiacus gongshanensis
020	DSCF0123	JPG	2023-05-14	23:35:00	Muntiacus gongshanensis	1	Female,F	/	Muntiacus gongshanensis
020	DSCF0126	MP4	2023-05-14	23:35:00	Muntiacus gongshanensis	1	Female,F	/	Muntiacus gongshanensis
020	DSCF0127	JPG	2023-05-14	23:36:00	Muntiacus gongshanensis	1	Female,F	/	Muntiacus gongshanensis
020	DSCF0129	JPG	2023-05-14	23:36:00	Muntiacus gongshanensis	1	Female,F	/	Muntiacus gongshanensis
020	DSCF0128	JPG	2023-05-14	23:36:00	Muntiacus gongshanensis	1	Female,F	/	Muntiacus gongshanensis
020	DSCF0130	MP4	2023-05-14	23:36:00	Muntiacus gongshanensis	1	Female,F	/	Muntiacus gongshanensis
020	DSCF0131	JPG	2023-05-14	23:37:00	Muntiacus gongshanensis	1	Female,F	/	Muntiacus gongshanensis
020	DSCF0132	JPG	2023-05-14	23:37:00	Muntiacus gongshanensis	1	Female,F	/	Muntiacus gongshanensis
020	DSCF0133	JPG	2023-05-14	23:37:00	Muntiacus gongshanensis	1	Female,F	/	Muntiacus gongshanensis
020	DSCF0134	MP4	2023-05-14	23:37:00	Muntiacus gongshanensis	1	Female,F	/	Muntiacus gongshanensis
020	DSCF0135	JPG	2023-05-14	23:38:00	Muntiacus gongshanensis	1	Female,F	/	Muntiacus gongshanensis
020	DSCF0136	JPG	2023-05-14	23:38:00	Muntiacus gongshanensis	1	Female,F	/	Muntiacus gongshanensis
020	DSCF0137	JPG	2023-05-14	23:38:00	Muntiacus gongshanensis	1	Female,F	/	Muntiacus gongshanensis
020	DSCF0138	MP4	2023-05-14	23:38:00	Muntiacus gongshanensis	1	Female,F	/	Muntiacus gongshanensis
020	DSCF0139	JPG	2023-05-19	08:19:00	Muntiacus gongshanensis	1	Male,M1	1	Muntiacus gongshanensis1
020	DSCF0147	JPG	2023-05-27	23:25:00	Muntiacus gongshanensis	2	Female,F1；Male,M1	1	Muntiacus gongshanensis1
020	DSCF0148	JPG	2023-05-27	23:25:00	Muntiacus gongshanensis	2	Female,F；Male,M	/	Muntiacus gongshanensis
020	DSCF0149	JPG	2023-05-27	23:25:00	Muntiacus gongshanensis	2	Female,F；Male,M	/	Muntiacus gongshanensis
020	DSCF0150	MP4	2023-05-27	23:25:00	Muntiacus gongshanensis	2	Female,F；Male,M	/	Muntiacus gongshanensis
020	DSCF0151	JPG	2023-05-27	23:25:00	Muntiacus gongshanensis	1	Male,M	/	Muntiacus gongshanensis
020	DSCF0152	JPG	2023-05-27	23:26:00	Muntiacus gongshanensis	1	Male,M	/	Muntiacus gongshanensis
020	DSCF0153	JPG	2023-05-27	23:26:00	Muntiacus gongshanensis	1	Male,M	/	Muntiacus gongshanensis
020	DSCF0154	MP4	2023-05-27	23:26:00	Muntiacus gongshanensis	1	Male,M	/	Muntiacus gongshanensis
020	DSCF0155	JPG	2023-05-27	23:26:00	Muntiacus gongshanensis	1	Male,M	/	Muntiacus gongshanensis
020	DSCF0157	JPG	2023-05-27	23:26:00	Muntiacus gongshanensis	1	Male,M	/	Muntiacus gongshanensis
020	DSCF0159	JPG	2023-05-27	23:27:00	Muntiacus gongshanensis	1	Male,M	/	Muntiacus gongshanensis
020	DSCF0160	JPG	2023-05-27	23:27:00	Muntiacus gongshanensis	1	Male,M	/	Muntiacus gongshanensis
020	DSCF0161	JPG	2023-05-27	23:27:00	Muntiacus gongshanensis	1	Male,M	/	Muntiacus gongshanensis
020	DSCF0162	MP4	2023-05-27	23:27:00	Muntiacus gongshanensis	1	Male,M	/	Muntiacus gongshanensis
020	DSCF0163	JPG	2023-05-31	07:13:00	Muntiacus gongshanensis	1	Male,M1	1	Muntiacus gongshanensis1
020	DSCF0164	JPG	2023-05-31	07:13:00	Muntiacus gongshanensis	1	Male,M	/	Muntiacus gongshanensis
020	DSCF0165	JPG	2023-05-31	07:13:00	Muntiacus gongshanensis	1	Male,M	/	Muntiacus gongshanensis
020	DSCF0166	MP4	2023-05-31	07:13:00	Muntiacus gongshanensis	1	Male,M	/	Muntiacus gongshanensis
020	DSCF0168	JPG	2023-06-04	00:02:00	Muntiacus gongshanensis	1	Male,M1	1	Muntiacus gongshanensis1
020	DSCF0169	JPG	2023-06-04	00:02:00	Muntiacus gongshanensis	1	Male,M	/	Muntiacus gongshanensis
020	DSCF0170	MP4	2023-06-04	00:02:00	Muntiacus gongshanensis	1	Male,M	/	Muntiacus gongshanensis
020	DSCF0171	JPG	2023-06-04	01:09:00	Muntiacus gongshanensis	1	unidentified1	1	Muntiacus gongshanensis1
020	DSCF0172	JPG	2023-06-04	01:10:00	Muntiacus gongshanensis	1	unidentified	/	Muntiacus gongshanensis
020	DSCF0173	JPG	2023-06-04	01:10:00	Muntiacus gongshanensis	1	unidentified	/	Muntiacus gongshanensis
020	DSCF0174	MP4	2023-06-04	01:10:00	Muntiacus gongshanensis	1	unidentified	/	Muntiacus gongshanensis
020	DSCF0192	JPG	2023-06-12	09:14:00	Muntiacus gongshanensis	1	Male,M1	1	Muntiacus gongshanensis1
020	DSCF0193	JPG	2023-06-12	09:14:00	Muntiacus gongshanensis	1	Male,M	/	Muntiacus gongshanensis
020	DSCF0194	MP4	2023-06-12	09:15:00	Muntiacus gongshanensis	1	Male,M	/	Muntiacus gongshanensis
020	DSCF0195	JPG	2023-06-12	21:04:00	Muntiacus gongshanensis	1	Female,F1	1	Muntiacus gongshanensis1
020	DSCF0196	JPG	2023-06-12	21:04:00	Muntiacus gongshanensis	1	Female,F	/	Muntiacus gongshanensis
020	DSCF0197	JPG	2023-06-12	21:04:00	Muntiacus gongshanensis	1	Female,F	/	Muntiacus gongshanensis
020	DSCF0198	MP4	2023-06-12	21:04:00	Muntiacus gongshanensis	1	Female,F	/	Muntiacus gongshanensis
020	DSCF0199	JPG	2023-06-14	08:09:00	Muntiacus gongshanensis	1	Male,M1	1	Muntiacus gongshanensis1
020	DSCF0200	JPG	2023-06-14	08:09:00	Muntiacus gongshanensis	1	Male,M	/	Muntiacus gongshanensis
020	DSCF0201	JPG	2023-06-14	08:09:00	Muntiacus gongshanensis	1	Male,M	/	Muntiacus gongshanensis
020	DSCF0202	MP4	2023-06-14	08:09:00	Muntiacus gongshanensis	1	Male,M	/	Muntiacus gongshanensis
020	DSCF0203	JPG	2023-06-15	19:21:00	Muntiacus gongshanensis	1	Male,M1	1	Muntiacus gongshanensis1
020	DSCF0204	JPG	2023-06-15	19:21:00	Muntiacus gongshanensis	1	Male,M	/	Muntiacus gongshanensis
020	DSCF0205	JPG	2023-06-15	19:21:00	Muntiacus gongshanensis	1	Male,M	/	Muntiacus gongshanensis
020	DSCF0206	MP4	2023-06-15	19:22:00	Muntiacus gongshanensis	1	Male,M	/	Muntiacus gongshanensis
020	DSCF0207	JPG	2023-06-18	19:56:00	Muntiacus gongshanensis	1	Male,M1	1	Muntiacus gongshanensis1
020	DSCF0208	JPG	2023-06-18	19:56:00	Muntiacus gongshanensis	1	Male,M	/	Muntiacus gongshanensis
020	DSCF0209	JPG	2023-06-18	19:56:00	Muntiacus gongshanensis	1	Male,M	/	Muntiacus gongshanensis
020	DSCF0210	MP4	2023-06-18	19:56:00	Muntiacus gongshanensis	1	Male,M	/	Muntiacus gongshanensis
020	DSCF0211	JPG	2023-06-22	06:19:00	Muntiacus gongshanensis	1	Male,M1	1	Muntiacus gongshanensis1
020	DSCF0212	JPG	2023-06-22	06:19:00	Muntiacus gongshanensis	1	Male,M	/	Muntiacus gongshanensis
020	DSCF0213	JPG	2023-06-22	06:19:00	Muntiacus gongshanensis	1	Male,M	/	Muntiacus gongshanensis
020	DSCF0214	MP4	2023-06-22	06:19:00	Muntiacus gongshanensis	1	Male,M	/	Muntiacus gongshanensis
020	DSCF0215	JPG	2023-06-22	06:20:00	Muntiacus gongshanensis	1	Male,M	/	Muntiacus gongshanensis
020	DSCF0216	JPG	2023-06-22	06:20:00	Muntiacus gongshanensis	1	Male,M	/	Muntiacus gongshanensis
020	DSCF0217	JPG	2023-06-22	06:20:00	Muntiacus gongshanensis	1	Male,M	/	Muntiacus gongshanensis
020	DSCF0218	MP4	2023-06-22	06:20:00	Muntiacus gongshanensis	1	Male,M	/	Muntiacus gongshanensis
020	DSCF0219	JPG	2023-06-22	20:53:00	Muntiacus gongshanensis	1	Female,F1	1	Muntiacus gongshanensis1
020	DSCF0220	JPG	2023-06-22	20:53:00	Muntiacus gongshanensis	1	Female,F	/	Muntiacus gongshanensis
020	DSCF0221	JPG	2023-06-22	20:54:00	Muntiacus gongshanensis	1	Female,F	/	Muntiacus gongshanensis
020	DSCF0222	MP4	2023-06-22	20:54:00	Muntiacus gongshanensis	1	Female,F	/	Muntiacus gongshanensis
020	DSCF0223	JPG	2023-06-22	20:54:00	Muntiacus gongshanensis	1	Female,F	/	Muntiacus gongshanensis
020	DSCF0224	JPG	2023-06-22	20:54:00	Muntiacus gongshanensis	1	Female,F	/	Muntiacus gongshanensis
020	DSCF0225	JPG	2023-06-22	20:54:00	Muntiacus gongshanensis	1	Female,F	/	Muntiacus gongshanensis
020	DSCF0226	MP4	2023-06-22	20:54:00	Muntiacus gongshanensis	1	Female,F	/	Muntiacus gongshanensis
020	DSCF0227	JPG	2023-06-22	20:55:00	Muntiacus gongshanensis	1	Female,F	/	Muntiacus gongshanensis
020	DSCF0228	JPG	2023-06-22	20:55:00	Muntiacus gongshanensis	1	Female,F	/	Muntiacus gongshanensis
020	DSCF0229	JPG	2023-06-22	20:55:00	Muntiacus gongshanensis	1	Female,F	/	Muntiacus gongshanensis
020	DSCF0230	MP4	2023-06-22	20:55:00	Muntiacus gongshanensis	1	Female,F	/	Muntiacus gongshanensis
020	DSCF0231	JPG	2023-06-22	22:39:00	Muntiacus gongshanensis	1	Female,F1	1	Muntiacus gongshanensis1
020	DSCF0232	JPG	2023-06-22	22:39:00	Muntiacus gongshanensis	1	Female,F	/	Muntiacus gongshanensis
020	DSCF0233	JPG	2023-06-22	22:39:00	Muntiacus gongshanensis	1	Female,F	/	Muntiacus gongshanensis
020	DSCF0234	MP4	2023-06-22	22:40:00	Muntiacus gongshanensis	1	Female,F	/	Muntiacus gongshanensis
020	DSCF0235	JPG	2023-06-25	00:26:00	Muntiacus gongshanensis	1	Female,F1	1	Muntiacus gongshanensis1
020	DSCF0237	JPG	2023-06-25	00:26:00	Muntiacus gongshanensis	1	Female,F	/	Muntiacus gongshanensis
020	DSCF0236	JPG	2023-06-25	00:26:00	Muntiacus gongshanensis	1	Female,F	/	Muntiacus gongshanensis
020	DSCF0238	MP4	2023-06-25	00:26:00	Muntiacus gongshanensis	1	Female,F	/	Muntiacus gongshanensis
020	DSCF0239	JPG	2023-06-25	00:26:00	Muntiacus gongshanensis	1	Female,F	/	Muntiacus gongshanensis
020	DSCF0240	JPG	2023-06-25	00:26:00	Muntiacus gongshanensis	1	Female,F	/	Muntiacus gongshanensis
020	DSCF0241	JPG	2023-06-25	00:26:00	Muntiacus gongshanensis	1	Female,F	/	Muntiacus gongshanensis
020	DSCF0242	MP4	2023-06-25	00:27:00	Muntiacus gongshanensis	1	Female,F	/	Muntiacus gongshanensis
020	DSCF0243	JPG	2023-06-25	00:27:00	Muntiacus gongshanensis	1	Female,F	/	Muntiacus gongshanensis
020	DSCF0244	JPG	2023-06-25	00:27:00	Muntiacus gongshanensis	1	Female,F	/	Muntiacus gongshanensis
020	DSCF0245	JPG	2023-06-25	00:27:00	Muntiacus gongshanensis	1	Female,F	/	Muntiacus gongshanensis
020	DSCF0246	MP4	2023-06-25	00:27:00	Muntiacus gongshanensis	1	Female,F	/	Muntiacus gongshanensis
020	DSCF0251	JPG	2023-06-25	22:21:00	Muntiacus gongshanensis	1	Female,F1	1	Muntiacus gongshanensis1
020	DSCF0252	JPG	2023-06-25	22:21:00	Muntiacus gongshanensis	1	Female,F	/	Muntiacus gongshanensis
020	DSCF0253	JPG	2023-06-25	22:21:00	Muntiacus gongshanensis	1	Female,F	/	Muntiacus gongshanensis
020	DSCF0254	MP4	2023-06-25	22:21:00	Muntiacus gongshanensis	1	Female,F	/	Muntiacus gongshanensis
020	DSCF0255	JPG	2023-06-25	22:21:00	Muntiacus gongshanensis	1	Female,F	/	Muntiacus gongshanensis
020	DSCF0256	JPG	2023-06-25	22:21:00	Muntiacus gongshanensis	1	Female,F	/	Muntiacus gongshanensis
020	DSCF0257	JPG	2023-06-25	22:22:00	Muntiacus gongshanensis	1	Female,F	/	Muntiacus gongshanensis
020	DSCF0258	MP4	2023-06-25	22:22:00	Muntiacus gongshanensis	1	Female,F	/	Muntiacus gongshanensis
020	DSCF0259	JPG	2023-06-25	22:22:00	Muntiacus gongshanensis	1	Female,F	/	Muntiacus gongshanensis
020	DSCF0260	JPG	2023-06-25	22:22:00	Muntiacus gongshanensis	1	Female,F	/	Muntiacus gongshanensis
020	DSCF0261	JPG	2023-06-25	22:22:00	Muntiacus gongshanensis	1	Female,F	/	Muntiacus gongshanensis
020	DSCF0262	MP4	2023-06-25	22:22:00	Muntiacus gongshanensis	1	Female,F	/	Muntiacus gongshanensis
020	DSCF0263	JPG	2023-06-25	22:22:00	Muntiacus gongshanensis	1	Female,F	/	Muntiacus gongshanensis
020	DSCF0264	JPG	2023-06-25	22:22:00	Muntiacus gongshanensis	1	Female,F	/	Muntiacus gongshanensis
020	DSCF0265	JPG	2023-06-25	22:22:00	Muntiacus gongshanensis	1	Female,F	/	Muntiacus gongshanensis
020	DSCF0266	MP4	2023-06-25	22:23:00	Muntiacus gongshanensis	1	Female,F	/	Muntiacus gongshanensis
020	DSCF0267	JPG	2023-06-25	22:23:00	Muntiacus gongshanensis	1	Female,F	/	Muntiacus gongshanensis
020	DSCF0268	JPG	2023-06-25	22:23:00	Muntiacus gongshanensis	1	Female,F	/	Muntiacus gongshanensis
020	DSCF0269	JPG	2023-06-25	22:23:00	Muntiacus gongshanensis	1	Female,F	/	Muntiacus gongshanensis
020	DSCF0270	MP4	2023-06-25	22:23:00	Muntiacus gongshanensis	1	Female,F	/	Muntiacus gongshanensis
020	DSCF0271	JPG	2023-06-25	22:24:00	Muntiacus gongshanensis	1	Female,F	/	Muntiacus gongshanensis
020	DSCF0272	JPG	2023-06-25	22:24:00	Muntiacus gongshanensis	1	Female,F	/	Muntiacus gongshanensis
020	DSCF0273	JPG	2023-06-25	22:24:00	Muntiacus gongshanensis	1	Female,F	/	Muntiacus gongshanensis
020	DSCF0274	MP4	2023-06-25	22:24:00	Muntiacus gongshanensis	1	Female,F	/	Muntiacus gongshanensis
020	DSCF0275	JPG	2023-06-25	22:24:00	Muntiacus gongshanensis	1	Female,F	/	Muntiacus gongshanensis
020	DSCF0276	JPG	2023-06-25	22:24:00	Muntiacus gongshanensis	1	Female,F	/	Muntiacus gongshanensis
020	DSCF0277	JPG	2023-06-25	22:24:00	Muntiacus gongshanensis	1	Female,F	/	Muntiacus gongshanensis
020	DSCF0278	MP4	2023-06-25	22:24:00	Muntiacus gongshanensis	1	Female,F	/	Muntiacus gongshanensis
020	DSCF0279	JPG	2023-06-25	22:25:00	Muntiacus gongshanensis	1	Female,F	/	Muntiacus gongshanensis
020	DSCF0280	JPG	2023-06-25	22:25:00	Muntiacus gongshanensis	1	Female,F	/	Muntiacus gongshanensis
020	DSCF0281	JPG	2023-06-25	22:25:00	Muntiacus gongshanensis	1	Female,F	/	Muntiacus gongshanensis
020	DSCF0282	MP4	2023-06-25	22:25:00	Muntiacus gongshanensis	1	Female,F	/	Muntiacus gongshanensis
020	DSCF0283	JPG	2023-06-25	22:31:00	Muntiacus gongshanensis	1	Female,F	/	Muntiacus gongshanensis
020	DSCF0284	JPG	2023-06-25	22:31:00	Muntiacus gongshanensis	1	Female,F	/	Muntiacus gongshanensis
020	DSCF0285	JPG	2023-06-25	22:31:00	Muntiacus gongshanensis	1	Female,F	/	Muntiacus gongshanensis
020	DSCF0286	MP4	2023-06-25	22:31:00	Muntiacus gongshanensis	1	Female,F	/	Muntiacus gongshanensis
020	DSCF0287	JPG	2023-06-26	01:20:00	Muntiacus gongshanensis	1	Female,F1	1	Muntiacus gongshanensis1
020	DSCF0288	JPG	2023-06-26	01:20:00	Muntiacus gongshanensis	1	Female,F	/	Muntiacus gongshanensis
020	DSCF0289	JPG	2023-06-26	01:20:00	Muntiacus gongshanensis	1	Female,F	/	Muntiacus gongshanensis
020	DSCF0290	MP4	2023-06-26	01:21:00	Muntiacus gongshanensis	1	Female,F	/	Muntiacus gongshanensis
020	DSCF0291	JPG	2023-06-26	01:21:00	Muntiacus gongshanensis	1	Female,F	/	Muntiacus gongshanensis
020	DSCF0292	JPG	2023-06-26	01:21:00	Muntiacus gongshanensis	1	Female,F	/	Muntiacus gongshanensis
020	DSCF0293	JPG	2023-06-26	01:21:00	Muntiacus gongshanensis	1	Female,F	/	Muntiacus gongshanensis
020	DSCF0294	MP4	2023-06-26	01:21:00	Muntiacus gongshanensis	1	Female,F	/	Muntiacus gongshanensis
020	DSCF0295	JPG	2023-06-26	01:21:00	Muntiacus gongshanensis	1	Female,F	/	Muntiacus gongshanensis
020	DSCF0296	JPG	2023-06-26	01:21:00	Muntiacus gongshanensis	1	Female,F	/	Muntiacus gongshanensis
020	DSCF0297	JPG	2023-06-26	01:21:00	Muntiacus gongshanensis	1	Female,F	/	Muntiacus gongshanensis
020	DSCF0298	MP4	2023-06-26	01:22:00	Muntiacus gongshanensis	1	Female,F	/	Muntiacus gongshanensis
020	DSCF0299	JPG	2023-06-26	21:41:00	Muntiacus gongshanensis	1	Male,M1	1	Muntiacus gongshanensis1
020	DSCF0300	JPG	2023-06-26	21:41:00	Muntiacus gongshanensis	1	Male,M	/	Muntiacus gongshanensis
020	DSCF0301	JPG	2023-06-26	21:41:00	Muntiacus gongshanensis	1	Male,M	/	Muntiacus gongshanensis
020	DSCF0302	MP4	2023-06-26	21:41:00	Muntiacus gongshanensis	1	Male,M	/	Muntiacus gongshanensis
020	DSCF0303	JPG	2023-06-26	21:42:00	Muntiacus gongshanensis	1	Male,M	/	Muntiacus gongshanensis
020	DSCF0307	JPG	2023-06-26	21:45:00	Muntiacus gongshanensis	1	Female,F1	1	Muntiacus gongshanensis1
020	DSCF0308	JPG	2023-06-26	21:45:00	Muntiacus gongshanensis	1	Female,F	/	Muntiacus gongshanensis
020	DSCF0309	JPG	2023-06-26	21:45:00	Muntiacus gongshanensis	1	Female,F	/	Muntiacus gongshanensis
020	DSCF0310	MP4	2023-06-26	21:45:00	Muntiacus gongshanensis	1	Female,F	/	Muntiacus gongshanensis
020	DSCF0315	JPG	2023-06-26	21:48:00	Muntiacus gongshanensis	1	Male,M1	1	Muntiacus gongshanensis1
020	DSCF0317	JPG	2023-06-26	21:48:00	Muntiacus gongshanensis	1	Male,M	/	Muntiacus gongshanensis
020	DSCF0316	JPG	2023-06-26	21:48:00	Muntiacus gongshanensis	1	Male,M	/	Muntiacus gongshanensis
020	DSCF0318	MP4	2023-06-26	21:48:00	Muntiacus gongshanensis	1	Male,M	/	Muntiacus gongshanensis
020	DSCF0319	JPG	2023-06-26	21:56:00	Muntiacus gongshanensis	1	Male,M	/	Muntiacus gongshanensis
020	DSCF0320	JPG	2023-06-26	21:56:00	Muntiacus gongshanensis	1	Male,M	/	Muntiacus gongshanensis
020	DSCF0321	JPG	2023-06-26	21:56:00	Muntiacus gongshanensis	1	Male,M	/	Muntiacus gongshanensis
020	DSCF0322	MP4	2023-06-26	21:56:00	Muntiacus gongshanensis	1	Male,M	/	Muntiacus gongshanensis
020	DSCF0323	JPG	2023-06-27	07:06:00	Muntiacus gongshanensis	1	Female,F1	1	Muntiacus gongshanensis1
020	DSCF0324	JPG	2023-06-27	07:06:00	Muntiacus gongshanensis	1	Female,F	/	Muntiacus gongshanensis
020	DSCF0325	JPG	2023-06-27	07:06:00	Muntiacus gongshanensis	1	Female,F	/	Muntiacus gongshanensis
020	DSCF0326	MP4	2023-06-27	07:06:00	Muntiacus gongshanensis	1	Female,F	/	Muntiacus gongshanensis
020	DSCF0327	JPG	2023-06-27	07:06:00	Muntiacus gongshanensis	1	Female,F	/	Muntiacus gongshanensis
020	DSCF0328	JPG	2023-06-27	07:06:00	Muntiacus gongshanensis	1	Female,F	/	Muntiacus gongshanensis
020	DSCF0329	JPG	2023-06-27	07:06:00	Muntiacus gongshanensis	1	Female,F	/	Muntiacus gongshanensis
020	DSCF0330	MP4	2023-06-27	07:07:00	Muntiacus gongshanensis	1	Female,F	/	Muntiacus gongshanensis
020	DSCF0331	JPG	2023-06-27	07:07:00	Muntiacus gongshanensis	1	Female,F	/	Muntiacus gongshanensis
020	DSCF0332	JPG	2023-06-27	07:07:00	Muntiacus gongshanensis	1	Female,F	/	Muntiacus gongshanensis
020	DSCF0333	JPG	2023-06-27	07:07:00	Muntiacus gongshanensis	1	Female,F	/	Muntiacus gongshanensis
020	DSCF0334	MP4	2023-06-27	07:07:00	Muntiacus gongshanensis	1	Female,F	/	Muntiacus gongshanensis
020	DSCF0335	JPG	2023-06-27	07:07:00	Muntiacus gongshanensis	1	Female,F	/	Muntiacus gongshanensis
020	DSCF0336	JPG	2023-06-27	07:08:00	Muntiacus gongshanensis	1	Female,F	/	Muntiacus gongshanensis
020	DSCF0339	JPG	2023-06-28	20:23:00	Muntiacus gongshanensis	1	Male,M1	1	Muntiacus gongshanensis1
020	DSCF0340	JPG	2023-06-28	20:23:00	Muntiacus gongshanensis	1	Male,M	/	Muntiacus gongshanensis
020	DSCF0341	JPG	2023-06-28	20:23:00	Muntiacus gongshanensis	1	Male,M	/	Muntiacus gongshanensis
020	DSCF0342	MP4	2023-06-28	20:24:00	Muntiacus gongshanensis	1	Male,M	/	Muntiacus gongshanensis
020	DSCF0343	JPG	2023-07-01	01:34:00	Muntiacus gongshanensis	1	Male,M1	1	Muntiacus gongshanensis1
020	DSCF0344	JPG	2023-07-01	01:34:00	Muntiacus gongshanensis	1	Male,M	/	Muntiacus gongshanensis
020	DSCF0345	JPG	2023-07-01	01:34:00	Muntiacus gongshanensis	1	Male,M	/	Muntiacus gongshanensis
020	DSCF0346	MP4	2023-07-01	01:34:00	Muntiacus gongshanensis	1	Male,M	/	Muntiacus gongshanensis
020	DSCF0347	JPG	2023-07-01	01:34:00	Muntiacus gongshanensis	1	Male,M	/	Muntiacus gongshanensis
020	DSCF0348	JPG	2023-07-01	01:34:00	Muntiacus gongshanensis	1	Male,M	/	Muntiacus gongshanensis
020	DSCF0349	JPG	2023-07-01	01:34:00	Muntiacus gongshanensis	1	Male,M	/	Muntiacus gongshanensis
020	DSCF0350	MP4	2023-07-01	01:35:00	Muntiacus gongshanensis	1	Male,M	/	Muntiacus gongshanensis
020	DSCF0351	JPG	2023-07-01	01:35:00	Muntiacus gongshanensis	1	Male,M	/	Muntiacus gongshanensis
020	DSCF0352	JPG	2023-07-01	01:35:00	Muntiacus gongshanensis	1	Male,M	/	Muntiacus gongshanensis
020	DSCF0353	JPG	2023-07-01	01:35:00	Muntiacus gongshanensis	1	Male,M	/	Muntiacus gongshanensis
020	DSCF0354	MP4	2023-07-01	01:35:00	Muntiacus gongshanensis	1	Male,M	/	Muntiacus gongshanensis
020	DSCF0355	JPG	2023-07-01	01:36:00	Muntiacus gongshanensis	1	Male,M	/	Muntiacus gongshanensis
020	DSCF0356	JPG	2023-07-01	01:36:00	Muntiacus gongshanensis	1	Male,M	/	Muntiacus gongshanensis
020	DSCF0357	JPG	2023-07-01	01:36:00	Muntiacus gongshanensis	1	Male,M	/	Muntiacus gongshanensis
020	DSCF0358	MP4	2023-07-01	01:36:00	Muntiacus gongshanensis	1	Male,M	/	Muntiacus gongshanensis
020	DSCF0359	JPG	2023-07-02	01:02:00	Muntiacus gongshanensis	1	Female,F1	1	Muntiacus gongshanensis1
020	DSCF0360	JPG	2023-07-02	01:02:00	Muntiacus gongshanensis	1	Female,F	/	Muntiacus gongshanensis
020	DSCF0361	JPG	2023-07-02	01:02:00	Muntiacus gongshanensis	1	Female,F	/	Muntiacus gongshanensis
020	DSCF0362	MP4	2023-07-02	01:02:00	Muntiacus gongshanensis	1	Female,F	/	Muntiacus gongshanensis
020	DSCF0363	JPG	2023-07-02	01:02:00	Muntiacus gongshanensis	1	Female,F	/	Muntiacus gongshanensis
020	DSCF0364	JPG	2023-07-02	01:03:00	Muntiacus gongshanensis	1	Female,F	/	Muntiacus gongshanensis
020	DSCF0365	JPG	2023-07-02	01:03:00	Muntiacus gongshanensis	1	Female,F	/	Muntiacus gongshanensis
020	DSCF0366	MP4	2023-07-02	01:03:00	Muntiacus gongshanensis	1	Female,F	/	Muntiacus gongshanensis
020	DSCF0367	JPG	2023-07-02	01:03:00	Muntiacus gongshanensis	1	Female,F	/	Muntiacus gongshanensis
020	DSCF0368	JPG	2023-07-02	01:03:00	Muntiacus gongshanensis	1	Female,F	/	Muntiacus gongshanensis
020	DSCF0369	JPG	2023-07-02	01:03:00	Muntiacus gongshanensis	1	Female,F	/	Muntiacus gongshanensis
020	DSCF0370	MP4	2023-07-02	01:03:00	Muntiacus gongshanensis	1	Female,F	/	Muntiacus gongshanensis
020	DSCF0371	JPG	2023-07-02	01:04:00	Muntiacus gongshanensis	1	Female,F	/	Muntiacus gongshanensis
020	DSCF0372	JPG	2023-07-02	01:04:00	Muntiacus gongshanensis	1	Female,F	/	Muntiacus gongshanensis
020	DSCF0373	JPG	2023-07-02	01:04:00	Muntiacus gongshanensis	1	Female,F	/	Muntiacus gongshanensis
020	DSCF0374	MP4	2023-07-02	01:04:00	Muntiacus gongshanensis	1	Female,F	/	Muntiacus gongshanensis
020	DSCF0375	JPG	2023-07-02	01:12:00	Muntiacus gongshanensis	1	Female,F	/	Muntiacus gongshanensis
020	DSCF0377	JPG	2023-07-02	01:12:00	Muntiacus gongshanensis	1	Female,F	/	Muntiacus gongshanensis
020	DSCF0376	JPG	2023-07-02	01:12:00	Muntiacus gongshanensis	1	Female,F	/	Muntiacus gongshanensis
020	DSCF0378	MP4	2023-07-02	01:12:00	Muntiacus gongshanensis	1	Female,F	/	Muntiacus gongshanensis
020	DSCF0379	JPG	2023-07-02	01:13:00	Muntiacus gongshanensis	1	Female,F	/	Muntiacus gongshanensis
020	DSCF0380	JPG	2023-07-02	01:13:00	Muntiacus gongshanensis	1	Female,F	/	Muntiacus gongshanensis
020	DSCF0381	JPG	2023-07-02	01:13:00	Muntiacus gongshanensis	1	Female,F	/	Muntiacus gongshanensis
020	DSCF0382	MP4	2023-07-02	01:13:00	Muntiacus gongshanensis	1	Female,F	/	Muntiacus gongshanensis
020	DSCF0385	JPG	2023-07-02	01:36:00	Muntiacus gongshanensis	1	Female,F1	1	Muntiacus gongshanensis1
020	DSCF0384	JPG	2023-07-02	01:36:00	Muntiacus gongshanensis	1	Female,F	/	Muntiacus gongshanensis
020	DSCF0386	MP4	2023-07-02	01:36:00	Muntiacus gongshanensis	1	Female,F	/	Muntiacus gongshanensis
020	DSCF0387	JPG	2023-07-02	01:36:00	Muntiacus gongshanensis	1	Female,F	/	Muntiacus gongshanensis
020	DSCF0389	JPG	2023-07-02	01:37:00	Muntiacus gongshanensis	1	Female,F	/	Muntiacus gongshanensis
020	DSCF0388	JPG	2023-07-02	01:37:00	Muntiacus gongshanensis	1	Female,F	/	Muntiacus gongshanensis
020	DSCF0390	MP4	2023-07-02	01:37:00	Muntiacus gongshanensis	1	Female,F	/	Muntiacus gongshanensis
020	DSCF0391	JPG	2023-07-02	01:37:00	Muntiacus gongshanensis	1	Female,F	/	Muntiacus gongshanensis
020	DSCF0392	JPG	2023-07-02	01:37:00	Muntiacus gongshanensis	1	Female,F	/	Muntiacus gongshanensis
020	DSCF0393	JPG	2023-07-02	01:37:00	Muntiacus gongshanensis	1	Female,F	/	Muntiacus gongshanensis
020	DSCF0394	MP4	2023-07-02	01:37:00	Muntiacus gongshanensis	1	Female,F	/	Muntiacus gongshanensis
020	DSCF0398	MP4	2023-07-02	01:44:00	Muntiacus gongshanensis	1	Female,F	/	Muntiacus gongshanensis
020	DSCF0403	JPG	2023-07-02	21:28:00	Muntiacus gongshanensis	1	Female,F1	1	Muntiacus gongshanensis1
020	DSCF0404	JPG	2023-07-02	21:28:00	Muntiacus gongshanensis	1	Female,F	/	Muntiacus gongshanensis
020	DSCF0405	JPG	2023-07-02	21:28:00	Muntiacus gongshanensis	1	Female,F	/	Muntiacus gongshanensis
020	DSCF0406	MP4	2023-07-02	21:28:00	Muntiacus gongshanensis	1	Female,F	/	Muntiacus gongshanensis
020	DSCF0407	JPG	2023-07-02	21:28:00	Muntiacus gongshanensis	1	Female,F	/	Muntiacus gongshanensis
020	DSCF0408	JPG	2023-07-02	21:29:00	Muntiacus gongshanensis	1	Female,F	/	Muntiacus gongshanensis
020	DSCF0409	JPG	2023-07-02	21:29:00	Muntiacus gongshanensis	1	Female,F	/	Muntiacus gongshanensis
020	DSCF0410	MP4	2023-07-02	21:29:00	Muntiacus gongshanensis	1	Female,F	/	Muntiacus gongshanensis
020	DSCF0411	JPG	2023-07-02	21:29:00	Muntiacus gongshanensis	1	Female,F	/	Muntiacus gongshanensis
020	DSCF0412	JPG	2023-07-02	21:29:00	Muntiacus gongshanensis	1	Female,F	/	Muntiacus gongshanensis
020	DSCF0413	JPG	2023-07-02	21:29:00	Muntiacus gongshanensis	1	Female,F	/	Muntiacus gongshanensis
020	DSCF0414	MP4	2023-07-02	21:29:00	Muntiacus gongshanensis	1	Female,F	/	Muntiacus gongshanensis
020	DSCF0415	JPG	2023-07-02	21:32:00	Muntiacus gongshanensis	1	Female,F	/	Muntiacus gongshanensis
020	DSCF0418	MP4	2023-07-02	21:32:00	Muntiacus gongshanensis	1	Female,F	/	Muntiacus gongshanensis
020	DSCF0419	JPG	2023-07-03	20:04:00	Muntiacus gongshanensis	1	Male,M1	1	Muntiacus gongshanensis1
020	DSCF0420	JPG	2023-07-03	20:04:00	Muntiacus gongshanensis	1	Male,M	/	Muntiacus gongshanensis
020	DSCF0421	JPG	2023-07-03	20:04:00	Muntiacus gongshanensis	1	Male,M	/	Muntiacus gongshanensis
020	DSCF0422	MP4	2023-07-03	20:04:00	Muntiacus gongshanensis	1	Male,M	/	Muntiacus gongshanensis
020	DSCF0423	JPG	2023-07-04	01:01:00	Muntiacus gongshanensis	1	Female,F1	1	Muntiacus gongshanensis1
020	DSCF0424	JPG	2023-07-04	01:01:00	Muntiacus gongshanensis	1	Female,F	/	Muntiacus gongshanensis
020	DSCF0425	JPG	2023-07-04	01:01:00	Muntiacus gongshanensis	1	Female,F	/	Muntiacus gongshanensis
020	DSCF0426	MP4	2023-07-04	01:02:00	Muntiacus gongshanensis	1	Female,F	/	Muntiacus gongshanensis
020	DSCF0427	JPG	2023-07-04	01:02:00	Muntiacus gongshanensis	1	Female,F	/	Muntiacus gongshanensis
020	DSCF0428	JPG	2023-07-04	01:02:00	Muntiacus gongshanensis	1	Female,F	/	Muntiacus gongshanensis
020	DSCF0429	JPG	2023-07-04	01:02:00	Muntiacus gongshanensis	1	Female,F	/	Muntiacus gongshanensis
020	DSCF0430	MP4	2023-07-04	01:02:00	Muntiacus gongshanensis	1	Female,F	/	Muntiacus gongshanensis
020	DSCF0431	JPG	2023-07-04	01:10:00	Muntiacus gongshanensis	1	Female,F	/	Muntiacus gongshanensis
020	DSCF0432	JPG	2023-07-04	01:10:00	Muntiacus gongshanensis	1	Female,F	/	Muntiacus gongshanensis
020	DSCF0433	JPG	2023-07-04	01:10:00	Muntiacus gongshanensis	1	Female,F	/	Muntiacus gongshanensis
020	DSCF0434	MP4	2023-07-04	01:11:00	Muntiacus gongshanensis	1	Female,F	/	Muntiacus gongshanensis
020	DSCF0435	JPG	2023-07-04	01:11:00	Muntiacus gongshanensis	1	Female,F	/	Muntiacus gongshanensis
020	DSCF0436	JPG	2023-07-04	01:11:00	Muntiacus gongshanensis	1	Female,F	/	Muntiacus gongshanensis
020	DSCF0437	JPG	2023-07-04	01:11:00	Muntiacus gongshanensis	1	Female,F	/	Muntiacus gongshanensis
020	DSCF0438	MP4	2023-07-04	01:11:00	Muntiacus gongshanensis	1	Female,F	/	Muntiacus gongshanensis
020	DSCF0439	JPG	2023-07-05	03:43:00	Muntiacus gongshanensis	1	Female,F1	1	Muntiacus gongshanensis1
020	DSCF0440	JPG	2023-07-05	03:43:00	Muntiacus gongshanensis	1	Female,F	/	Muntiacus gongshanensis
020	DSCF0441	JPG	2023-07-05	03:43:00	Muntiacus gongshanensis	1	Female,F	/	Muntiacus gongshanensis
020	DSCF0442	MP4	2023-07-05	03:43:00	Muntiacus gongshanensis	1	Female,F	/	Muntiacus gongshanensis
020	DSCF0443	JPG	2023-07-05	03:43:00	Muntiacus gongshanensis	1	Female,F	/	Muntiacus gongshanensis
020	DSCF0444	JPG	2023-07-05	03:43:00	Muntiacus gongshanensis	1	Female,F	/	Muntiacus gongshanensis
020	DSCF0445	JPG	2023-07-05	03:43:00	Muntiacus gongshanensis	1	Female,F	/	Muntiacus gongshanensis
020	DSCF0446	MP4	2023-07-05	03:44:00	Muntiacus gongshanensis	1	Female,F	/	Muntiacus gongshanensis
020	DSCF0451	JPG	2023-07-05	03:52:00	Muntiacus gongshanensis	1	Female,F	/	Muntiacus gongshanensis
020	DSCF0452	JPG	2023-07-05	03:52:00	Muntiacus gongshanensis	1	Female,F	/	Muntiacus gongshanensis
020	DSCF0453	JPG	2023-07-05	03:52:00	Muntiacus gongshanensis	1	Female,F	/	Muntiacus gongshanensis
020	DSCF0454	MP4	2023-07-05	03:52:00	Muntiacus gongshanensis	1	Female,F	/	Muntiacus gongshanensis
020	DSCF0455	JPG	2023-07-06	22:32:00	Muntiacus gongshanensis	1	Female,F1	1	Muntiacus gongshanensis1
020	DSCF0456	JPG	2023-07-06	22:32:00	Muntiacus gongshanensis	1	Female,F	/	Muntiacus gongshanensis
020	DSCF0457	JPG	2023-07-06	22:32:00	Muntiacus gongshanensis	1	Female,F	/	Muntiacus gongshanensis
020	DSCF0458	MP4	2023-07-06	22:32:00	Muntiacus gongshanensis	1	Female,F	/	Muntiacus gongshanensis
020	DSCF0459	JPG	2023-07-06	22:32:00	Muntiacus gongshanensis	1	Female,F	/	Muntiacus gongshanensis
020	DSCF0460	JPG	2023-07-06	22:32:00	Muntiacus gongshanensis	1	Female,F	/	Muntiacus gongshanensis
020	DSCF0461	JPG	2023-07-06	22:32:00	Muntiacus gongshanensis	1	Female,F	/	Muntiacus gongshanensis
020	DSCF0462	MP4	2023-07-06	22:33:00	Muntiacus gongshanensis	1	Female,F	/	Muntiacus gongshanensis
020	DSCF0463	JPG	2023-07-06	22:33:00	Muntiacus gongshanensis	1	Female,F	/	Muntiacus gongshanensis
020	DSCF0464	JPG	2023-07-06	22:33:00	Muntiacus gongshanensis	1	Female,F	/	Muntiacus gongshanensis
020	DSCF0465	JPG	2023-07-06	22:33:00	Muntiacus gongshanensis	1	Female,F	/	Muntiacus gongshanensis
020	DSCF0466	MP4	2023-07-06	22:33:00	Muntiacus gongshanensis	1	Female,F	/	Muntiacus gongshanensis
020	DSCF0467	JPG	2023-07-06	22:45:00	Muntiacus gongshanensis	1	Female,F	/	Muntiacus gongshanensis
020	DSCF0468	JPG	2023-07-06	22:45:00	Muntiacus gongshanensis	1	Female,F	/	Muntiacus gongshanensis
020	DSCF0469	JPG	2023-07-06	22:45:00	Muntiacus gongshanensis	1	Female,F	/	Muntiacus gongshanensis
020	DSCF0470	MP4	2023-07-06	22:45:00	Muntiacus gongshanensis	1	Female,F	/	Muntiacus gongshanensis
020	DSCF0471	JPG	2023-07-06	22:46:00	Muntiacus gongshanensis	1	Female,F	/	Muntiacus gongshanensis
020	DSCF0472	JPG	2023-07-06	22:46:00	Muntiacus gongshanensis	1	Female,F	/	Muntiacus gongshanensis
020	DSCF0473	JPG	2023-07-06	22:46:00	Muntiacus gongshanensis	1	Female,F	/	Muntiacus gongshanensis
020	DSCF0474	MP4	2023-07-06	22:46:00	Muntiacus gongshanensis	1	Female,F	/	Muntiacus gongshanensis
020	DSCF0475	JPG	2023-07-07	19:33:00	Muntiacus gongshanensis	1	Male,M1	1	Muntiacus gongshanensis1
020	DSCF0476	JPG	2023-07-07	19:33:00	Muntiacus gongshanensis	1	Male,M	/	Muntiacus gongshanensis
020	DSCF0477	JPG	2023-07-07	19:33:00	Muntiacus gongshanensis	1	Male,M	/	Muntiacus gongshanensis
020	DSCF0478	MP4	2023-07-07	19:33:00	Muntiacus gongshanensis	1	Male,M	/	Muntiacus gongshanensis
020	DSCF0479	JPG	2023-07-07	19:50:00	Muntiacus gongshanensis	1	Female,F1	1	Muntiacus gongshanensis1
020	DSCF0480	JPG	2023-07-07	19:50:00	Muntiacus gongshanensis	1	Female,F	/	Muntiacus gongshanensis
020	DSCF0481	JPG	2023-07-07	19:50:00	Muntiacus gongshanensis	1	Female,F	/	Muntiacus gongshanensis
020	DSCF0482	MP4	2023-07-07	19:50:00	Muntiacus gongshanensis	1	Female,F	/	Muntiacus gongshanensis
020	DSCF0483	JPG	2023-07-07	22:01:00	Muntiacus gongshanensis	1	Female,F1	1	Muntiacus gongshanensis1
020	DSCF0484	JPG	2023-07-07	22:01:00	Muntiacus gongshanensis	1	Female,F	/	Muntiacus gongshanensis
020	DSCF0485	JPG	2023-07-07	22:01:00	Muntiacus gongshanensis	1	Female,F	/	Muntiacus gongshanensis
020	DSCF0486	MP4	2023-07-07	22:01:00	Muntiacus gongshanensis	1	Female,F	/	Muntiacus gongshanensis
020	DSCF0487	JPG	2023-07-07	22:10:00	Muntiacus gongshanensis	1	Female,F	/	Muntiacus gongshanensis
020	DSCF0488	JPG	2023-07-07	22:10:00	Muntiacus gongshanensis	1	Female,F	/	Muntiacus gongshanensis
020	DSCF0489	JPG	2023-07-07	22:10:00	Muntiacus gongshanensis	1	Female,F	/	Muntiacus gongshanensis
020	DSCF0490	MP4	2023-07-07	22:10:00	Muntiacus gongshanensis	1	Female,F	/	Muntiacus gongshanensis
020	DSCF0495	JPG	2023-07-08	21:14:00	Muntiacus gongshanensis	1	Female,F1	1	Muntiacus gongshanensis1
020	DSCF0496	JPG	2023-07-08	21:14:00	Muntiacus gongshanensis	1	Female,F	/	Muntiacus gongshanensis
020	DSCF0497	JPG	2023-07-08	21:14:00	Muntiacus gongshanensis	1	Female,F	/	Muntiacus gongshanensis
020	DSCF0498	MP4	2023-07-08	21:15:00	Muntiacus gongshanensis	1	Female,F	/	Muntiacus gongshanensis
020	DSCF0503	JPG	2023-07-08	21:29:00	Muntiacus gongshanensis	1	Female,F	/	Muntiacus gongshanensis
020	DSCF0504	JPG	2023-07-08	21:29:00	Muntiacus gongshanensis	1	Female,F	/	Muntiacus gongshanensis
020	DSCF0505	JPG	2023-07-08	21:29:00	Muntiacus gongshanensis	1	Female,F	/	Muntiacus gongshanensis
020	DSCF0507	JPG	2023-07-08	21:32:00	Muntiacus gongshanensis	1	Female,F	/	Muntiacus gongshanensis
020	DSCF0508	JPG	2023-07-08	21:32:00	Muntiacus gongshanensis	1	Female,F	/	Muntiacus gongshanensis
020	DSCF0509	JPG	2023-07-08	21:32:00	Muntiacus gongshanensis	1	Female,F	/	Muntiacus gongshanensis
020	DSCF0510	MP4	2023-07-08	21:33:00	Muntiacus gongshanensis	1	Female,F	/	Muntiacus gongshanensis
020	DSCF0511	JPG	2023-07-08	21:33:00	Muntiacus gongshanensis	1	Female,F	/	Muntiacus gongshanensis
020	DSCF0512	JPG	2023-07-08	21:33:00	Muntiacus gongshanensis	1	Female,F	/	Muntiacus gongshanensis
020	DSCF0513	JPG	2023-07-08	21:33:00	Muntiacus gongshanensis	1	Female,F	/	Muntiacus gongshanensis
020	DSCF0514	MP4	2023-07-08	21:34:00	Muntiacus gongshanensis	1	Female,F	/	Muntiacus gongshanensis
020	DSCF0515	JPG	2023-07-09	23:34:00	Muntiacus gongshanensis	1	Female,F1	1	Muntiacus gongshanensis1
020	DSCF0516	JPG	2023-07-09	23:34:00	Muntiacus gongshanensis	1	Female,F	/	Muntiacus gongshanensis
020	DSCF0517	JPG	2023-07-09	23:34:00	Muntiacus gongshanensis	1	Female,F	/	Muntiacus gongshanensis
020	DSCF0518	MP4	2023-07-09	23:34:00	Muntiacus gongshanensis	1	Female,F	/	Muntiacus gongshanensis
020	DSCF0519	JPG	2023-07-09	23:35:00	Muntiacus gongshanensis	1	Female,F	/	Muntiacus gongshanensis
020	DSCF0520	JPG	2023-07-09	23:35:00	Muntiacus gongshanensis	1	Female,F	/	Muntiacus gongshanensis
020	DSCF0521	JPG	2023-07-09	23:35:00	Muntiacus gongshanensis	1	Female,F	/	Muntiacus gongshanensis
020	DSCF0522	MP4	2023-07-09	23:35:00	Muntiacus gongshanensis	1	Female,F	/	Muntiacus gongshanensis
020	DSCF0523	JPG	2023-07-09	23:38:00	Muntiacus gongshanensis	1	Female,F	/	Muntiacus gongshanensis
020	DSCF0527	JPG	2023-07-10	19:45:00	Muntiacus gongshanensis	1	Female,F1	1	Muntiacus gongshanensis1
020	DSCF0528	JPG	2023-07-10	19:45:00	Muntiacus gongshanensis	1	Female,F	/	Muntiacus gongshanensis
020	DSCF0529	JPG	2023-07-10	19:45:00	Muntiacus gongshanensis	1	Female,F	/	Muntiacus gongshanensis
020	DSCF0530	MP4	2023-07-10	19:46:00	Muntiacus gongshanensis	1	Female,F	/	Muntiacus gongshanensis
020	DSCF0531	JPG	2023-07-11	20:33:00	Muntiacus gongshanensis	1	Female,F1	1	Muntiacus gongshanensis1
020	DSCF0532	JPG	2023-07-11	20:33:00	Muntiacus gongshanensis	1	Female,F	/	Muntiacus gongshanensis
020	DSCF0533	JPG	2023-07-11	20:33:00	Muntiacus gongshanensis	1	Female,F	/	Muntiacus gongshanensis
020	DSCF0535	JPG	2023-07-11	20:54:00	Muntiacus gongshanensis	1	unidentified1	1	Muntiacus gongshanensis1
020	DSCF0537	JPG	2023-07-11	20:54:00	Muntiacus gongshanensis	1	unidentified	/	Muntiacus gongshanensis
020	DSCF0536	JPG	2023-07-11	20:54:00	Muntiacus gongshanensis	1	unidentified	/	Muntiacus gongshanensis
020	DSCF0538	MP4	2023-07-11	20:54:00	Muntiacus gongshanensis	1	unidentified	/	Muntiacus gongshanensis
020	DSCF0539	JPG	2023-07-12	20:19:00	Muntiacus gongshanensis	1	Female,F1	1	Muntiacus gongshanensis1
020	DSCF0540	JPG	2023-07-12	20:19:00	Muntiacus gongshanensis	1	Female,F	/	Muntiacus gongshanensis
020	DSCF0541	JPG	2023-07-12	20:19:00	Muntiacus gongshanensis	1	Female,F	/	Muntiacus gongshanensis
020	DSCF0542	MP4	2023-07-12	20:20:00	Muntiacus gongshanensis	1	Female,F	/	Muntiacus gongshanensis
020	DSCF0543	JPG	2023-07-12	20:20:00	Muntiacus gongshanensis	1	Female,F	/	Muntiacus gongshanensis
020	DSCF0544	JPG	2023-07-12	20:20:00	Muntiacus gongshanensis	1	Female,F	/	Muntiacus gongshanensis
020	DSCF0545	JPG	2023-07-12	20:20:00	Muntiacus gongshanensis	1	Female,F	/	Muntiacus gongshanensis
020	DSCF0546	MP4	2023-07-12	20:20:00	Muntiacus gongshanensis	1	Female,F	/	Muntiacus gongshanensis
020	DSCF0547	JPG	2023-07-12	20:21:00	Muntiacus gongshanensis	1	Female,F	/	Muntiacus gongshanensis
020	DSCF0548	JPG	2023-07-12	20:21:00	Muntiacus gongshanensis	1	Female,F	/	Muntiacus gongshanensis
020	DSCF0549	JPG	2023-07-12	20:21:00	Muntiacus gongshanensis	1	Female,F	/	Muntiacus gongshanensis
020	DSCF0551	JPG	2023-07-13	22:02:00	Muntiacus gongshanensis	1	Female,F1	1	Muntiacus gongshanensis1
020	DSCF0552	JPG	2023-07-13	22:02:00	Muntiacus gongshanensis	1	Female,F	/	Muntiacus gongshanensis
020	DSCF0553	JPG	2023-07-13	22:02:00	Muntiacus gongshanensis	1	Female,F	/	Muntiacus gongshanensis
020	DSCF0554	MP4	2023-07-13	22:02:00	Muntiacus gongshanensis	1	Female,F	/	Muntiacus gongshanensis
020	DSCF0555	JPG	2023-07-13	22:03:00	Muntiacus gongshanensis	1	Female,F	/	Muntiacus gongshanensis
020	DSCF0556	JPG	2023-07-13	22:03:00	Muntiacus gongshanensis	1	Female,F	/	Muntiacus gongshanensis
020	DSCF0557	JPG	2023-07-13	22:03:00	Muntiacus gongshanensis	1	Female,F	/	Muntiacus gongshanensis
020	DSCF0558	MP4	2023-07-13	22:03:00	Muntiacus gongshanensis	1	Female,F	/	Muntiacus gongshanensis
020	DSCF0559	JPG	2023-07-13	22:04:00	Muntiacus gongshanensis	1	Female,F	/	Muntiacus gongshanensis
020	DSCF0560	JPG	2023-07-13	22:04:00	Muntiacus gongshanensis	1	Female,F	/	Muntiacus gongshanensis
020	DSCF0561	JPG	2023-07-13	22:04:00	Muntiacus gongshanensis	1	Female,F	/	Muntiacus gongshanensis
020	DSCF0562	MP4	2023-07-13	22:04:00	Muntiacus gongshanensis	1	Female,F	/	Muntiacus gongshanensis
020	DSCF0563	JPG	2023-07-13	22:33:00	Muntiacus gongshanensis	1	Female,F1	1	Muntiacus gongshanensis1
020	DSCF0564	JPG	2023-07-13	22:33:00	Muntiacus gongshanensis	1	Female,F	/	Muntiacus gongshanensis
020	DSCF0565	JPG	2023-07-13	22:33:00	Muntiacus gongshanensis	1	Female,F	/	Muntiacus gongshanensis
020	DSCF0566	MP4	2023-07-13	22:33:00	Muntiacus gongshanensis	1	Female,F	/	Muntiacus gongshanensis
020	DSCF0568	JPG	2023-07-15	23:37:00	Muntiacus gongshanensis	1	Female,F1	1	Muntiacus gongshanensis1
020	DSCF0569	JPG	2023-07-15	23:37:00	Muntiacus gongshanensis	1	Female,F	/	Muntiacus gongshanensis
020	DSCF0570	MP4	2023-07-15	23:38:00	Muntiacus gongshanensis	1	Female,F	/	Muntiacus gongshanensis
020	DSCF0571	JPG	2023-07-15	23:39:00	Muntiacus gongshanensis	1	Female,F	/	Muntiacus gongshanensis
020	DSCF0572	JPG	2023-07-15	23:39:00	Muntiacus gongshanensis	1	Female,F	/	Muntiacus gongshanensis
020	DSCF0573	JPG	2023-07-15	23:39:00	Muntiacus gongshanensis	1	Female,F	/	Muntiacus gongshanensis
020	DSCF0574	MP4	2023-07-15	23:39:00	Muntiacus gongshanensis	1	Female,F	/	Muntiacus gongshanensis
020	DSCF0575	JPG	2023-07-15	23:49:00	Muntiacus gongshanensis	1	Female,F	/	Muntiacus gongshanensis
020	DSCF0576	JPG	2023-07-15	23:49:00	Muntiacus gongshanensis	1	Female,F	/	Muntiacus gongshanensis
020	DSCF0577	JPG	2023-07-15	23:49:00	Muntiacus gongshanensis	1	Female,F	/	Muntiacus gongshanensis
020	DSCF0578	MP4	2023-07-15	23:49:00	Muntiacus gongshanensis	1	Female,F	/	Muntiacus gongshanensis
020	DSCF0579	JPG	2023-07-15	23:50:00	Muntiacus gongshanensis	1	Female,F	/	Muntiacus gongshanensis
020	DSCF0580	JPG	2023-07-15	23:51:00	Muntiacus gongshanensis	1	Female,F	/	Muntiacus gongshanensis
020	DSCF0581	JPG	2023-07-15	23:51:00	Muntiacus gongshanensis	1	Female,F	/	Muntiacus gongshanensis
020	DSCF0582	MP4	2023-07-15	23:51:00	Muntiacus gongshanensis	1	Female,F	/	Muntiacus gongshanensis
020	DSCF0583	JPG	2023-07-15	23:51:00	Muntiacus gongshanensis	1	Female,F	/	Muntiacus gongshanensis
020	DSCF0584	JPG	2023-07-15	23:51:00	Muntiacus gongshanensis	1	Female,F	/	Muntiacus gongshanensis
020	DSCF0585	JPG	2023-07-15	23:51:00	Muntiacus gongshanensis	1	Female,F	/	Muntiacus gongshanensis
020	DSCF0586	MP4	2023-07-15	23:51:00	Muntiacus gongshanensis	1	Female,F	/	Muntiacus gongshanensis
020	DSCF0591	JPG	2023-07-17	21:08:00	Muntiacus gongshanensis	1	Female,F1	1	Muntiacus gongshanensis1
020	DSCF0592	JPG	2023-07-17	21:08:00	Muntiacus gongshanensis	1	Female,F	/	Muntiacus gongshanensis
020	DSCF0593	JPG	2023-07-17	21:08:00	Muntiacus gongshanensis	1	Female,F	/	Muntiacus gongshanensis
020	DSCF0594	MP4	2023-07-17	21:08:00	Muntiacus gongshanensis	1	Female,F	/	Muntiacus gongshanensis
020	DSCF0595	JPG	2023-07-17	21:08:00	Muntiacus gongshanensis	1	Female,F	/	Muntiacus gongshanensis
020	DSCF0596	JPG	2023-07-17	21:08:00	Muntiacus gongshanensis	1	Female,F	/	Muntiacus gongshanensis
020	DSCF0597	JPG	2023-07-17	21:08:00	Muntiacus gongshanensis	1	Female,F	/	Muntiacus gongshanensis
020	DSCF0598	MP4	2023-07-17	21:08:00	Muntiacus gongshanensis	1	Female,F	/	Muntiacus gongshanensis
020	DSCF0599	JPG	2023-07-17	21:21:00	Muntiacus gongshanensis	1	Female,F1	1	Muntiacus gongshanensis1
020	DSCF0600	JPG	2023-07-17	21:21:00	Muntiacus gongshanensis	1	Female,F	/	Muntiacus gongshanensis
020	DSCF0601	JPG	2023-07-17	21:21:00	Muntiacus gongshanensis	1	Female,F	/	Muntiacus gongshanensis
020	DSCF0602	MP4	2023-07-17	21:21:00	Muntiacus gongshanensis	1	Female,F	/	Muntiacus gongshanensis
020	DSCF0603	JPG	2023-07-17	21:21:00	Muntiacus gongshanensis	1	Female,F	/	Muntiacus gongshanensis
020	DSCF0604	JPG	2023-07-17	21:21:00	Muntiacus gongshanensis	1	Female,F	/	Muntiacus gongshanensis
020	DSCF0605	JPG	2023-07-17	21:21:00	Muntiacus gongshanensis	1	Female,F	/	Muntiacus gongshanensis
020	DSCF0606	MP4	2023-07-17	21:21:00	Muntiacus gongshanensis	1	Female,F	/	Muntiacus gongshanensis
020	DSCF0607	JPG	2023-07-18	20:03:00	Muntiacus gongshanensis	1	Male,M1	1	Muntiacus gongshanensis1
020	DSCF0608	JPG	2023-07-18	20:03:00	Muntiacus gongshanensis	1	Male,M	/	Muntiacus gongshanensis
020	DSCF0609	JPG	2023-07-18	20:03:00	Muntiacus gongshanensis	1	Male,M	/	Muntiacus gongshanensis
020	DSCF0610	MP4	2023-07-18	20:04:00	Muntiacus gongshanensis	1	Male,M	/	Muntiacus gongshanensis
020	DSCF0611	JPG	2023-07-19	21:08:00	Muntiacus gongshanensis	1	Female,F1	1	Muntiacus gongshanensis1
020	DSCF0612	JPG	2023-07-19	21:09:00	Muntiacus gongshanensis	1	Female,F	/	Muntiacus gongshanensis
020	DSCF0613	JPG	2023-07-19	21:09:00	Muntiacus gongshanensis	1	Female,F	/	Muntiacus gongshanensis
020	DSCF0614	MP4	2023-07-19	21:09:00	Muntiacus gongshanensis	1	Female,F	/	Muntiacus gongshanensis
020	DSCF0615	JPG	2023-07-19	21:10:00	Muntiacus gongshanensis	1	Female,F	/	Muntiacus gongshanensis
020	DSCF0616	JPG	2023-07-19	21:10:00	Muntiacus gongshanensis	1	Female,F	/	Muntiacus gongshanensis
020	DSCF0617	JPG	2023-07-19	21:10:00	Muntiacus gongshanensis	1	Female,F	/	Muntiacus gongshanensis
020	DSCF0618	MP4	2023-07-19	21:10:00	Muntiacus gongshanensis	1	Female,F	/	Muntiacus gongshanensis
020	DSCF0619	JPG	2023-07-19	21:10:00	Muntiacus gongshanensis	1	Female,F	/	Muntiacus gongshanensis
020	DSCF0620	JPG	2023-07-19	21:10:00	Muntiacus gongshanensis	1	Female,F	/	Muntiacus gongshanensis
020	DSCF0621	JPG	2023-07-19	21:10:00	Muntiacus gongshanensis	1	Female,F	/	Muntiacus gongshanensis
020	DSCF0622	MP4	2023-07-19	21:11:00	Muntiacus gongshanensis	1	Female,F	/	Muntiacus gongshanensis
020	DSCF0623	JPG	2023-07-19	21:11:00	Muntiacus gongshanensis	1	Female,F	/	Muntiacus gongshanensis
020	DSCF0624	JPG	2023-07-19	21:11:00	Muntiacus gongshanensis	1	Female,F	/	Muntiacus gongshanensis
020	DSCF0625	JPG	2023-07-19	21:11:00	Muntiacus gongshanensis	1	Female,F	/	Muntiacus gongshanensis
020	DSCF0626	MP4	2023-07-19	21:11:00	Muntiacus gongshanensis	1	Female,F	/	Muntiacus gongshanensis
020	DSCF0627	JPG	2023-07-19	21:16:00	Muntiacus gongshanensis	1	Female,F1	1	Muntiacus gongshanensis1
020	DSCF0628	JPG	2023-07-19	21:16:00	Muntiacus gongshanensis	1	Female,F	/	Muntiacus gongshanensis
020	DSCF0629	JPG	2023-07-19	21:16:00	Muntiacus gongshanensis	1	Female,F	/	Muntiacus gongshanensis
020	DSCF0630	MP4	2023-07-19	21:16:00	Muntiacus gongshanensis	1	Female,F	/	Muntiacus gongshanensis
020	DSCF0631	JPG	2023-07-19	21:31:00	Muntiacus gongshanensis	1	Female,F	/	Muntiacus gongshanensis
020	DSCF0632	JPG	2023-07-19	21:31:00	Muntiacus gongshanensis	1	Female,F	/	Muntiacus gongshanensis
020	DSCF0633	JPG	2023-07-19	21:31:00	Muntiacus gongshanensis	1	Female,F	/	Muntiacus gongshanensis
020	DSCF0634	MP4	2023-07-19	21:32:00	Muntiacus gongshanensis	1	Female,F	/	Muntiacus gongshanensis
020	DSCF0638	MP4	2023-07-20	22:37:00	Muntiacus gongshanensis	1	Female,F1	1	Muntiacus gongshanensis1
020	DSCF0643	JPG	2023-07-20	22:42:00	Muntiacus gongshanensis	1	Female,F	/	Muntiacus gongshanensis
020	DSCF0644	JPG	2023-07-20	22:42:00	Muntiacus gongshanensis	1	Female,F	/	Muntiacus gongshanensis
020	DSCF0645	JPG	2023-07-20	22:42:00	Muntiacus gongshanensis	1	Female,F	/	Muntiacus gongshanensis
020	DSCF0646	MP4	2023-07-20	22:42:00	Muntiacus gongshanensis	1	Female,F	/	Muntiacus gongshanensis
020	DSCF0647	JPG	2023-07-20	22:42:00	Muntiacus gongshanensis	1	Female,F	/	Muntiacus gongshanensis
020	DSCF0648	JPG	2023-07-20	22:42:00	Muntiacus gongshanensis	1	Female,F	/	Muntiacus gongshanensis
020	DSCF0649	JPG	2023-07-20	22:42:00	Muntiacus gongshanensis	1	Female,F	/	Muntiacus gongshanensis
020	DSCF0650	MP4	2023-07-20	22:42:00	Muntiacus gongshanensis	1	Female,F	/	Muntiacus gongshanensis
020	DSCF0651	JPG	2023-07-20	22:44:00	Muntiacus gongshanensis	1	Female,F	/	Muntiacus gongshanensis
020	DSCF0652	JPG	2023-07-20	22:44:00	Muntiacus gongshanensis	1	Female,F	/	Muntiacus gongshanensis
020	DSCF0653	JPG	2023-07-20	22:44:00	Muntiacus gongshanensis	1	Female,F	/	Muntiacus gongshanensis
020	DSCF0654	MP4	2023-07-20	22:44:00	Muntiacus gongshanensis	1	Female,F	/	Muntiacus gongshanensis
020	DSCF0655	JPG	2023-07-20	22:45:00	Muntiacus gongshanensis	1	Female,F	/	Muntiacus gongshanensis
020	DSCF0657	JPG	2023-07-20	22:45:00	Muntiacus gongshanensis	1	Female,F	/	Muntiacus gongshanensis
020	DSCF0656	JPG	2023-07-20	22:45:00	Muntiacus gongshanensis	1	Female,F	/	Muntiacus gongshanensis
020	DSCF0658	MP4	2023-07-20	22:45:00	Muntiacus gongshanensis	1	Female,F	/	Muntiacus gongshanensis
020	DSCF0663	JPG	2023-07-21	22:07:00	Muntiacus gongshanensis	1	Female,F1	1	Muntiacus gongshanensis1
020	DSCF0664	JPG	2023-07-21	22:07:00	Muntiacus gongshanensis	1	Female,F	/	Muntiacus gongshanensis
020	DSCF0665	JPG	2023-07-21	22:07:00	Muntiacus gongshanensis	1	Female,F	/	Muntiacus gongshanensis
020	DSCF0666	MP4	2023-07-21	22:07:00	Muntiacus gongshanensis	1	Female,F	/	Muntiacus gongshanensis
020	DSCF0667	JPG	2023-07-23	11:18:00	Muntiacus gongshanensis	1	Male,M1	1	Muntiacus gongshanensis1
020	DSCF0668	JPG	2023-07-23	11:18:00	Muntiacus gongshanensis	1	Male,M	/	Muntiacus gongshanensis
020	DSCF0669	JPG	2023-07-23	11:19:00	Muntiacus gongshanensis	1	Male,M	/	Muntiacus gongshanensis
020	DSCF0671	JPG	2023-07-24	22:19:00	Muntiacus gongshanensis	1	Female,F1	1	Muntiacus gongshanensis1
020	DSCF0672	JPG	2023-07-24	22:19:00	Muntiacus gongshanensis	1	Female,F	/	Muntiacus gongshanensis
020	DSCF0673	JPG	2023-07-24	22:19:00	Muntiacus gongshanensis	1	Female,F	/	Muntiacus gongshanensis
020	DSCF0674	MP4	2023-07-24	22:20:00	Muntiacus gongshanensis	1	Female,F	/	Muntiacus gongshanensis
020	DSCF0675	JPG	2023-07-24	22:27:00	Muntiacus gongshanensis	1	Female,F	/	Muntiacus gongshanensis
020	DSCF0677	JPG	2023-07-24	22:27:00	Muntiacus gongshanensis	1	Female,F	/	Muntiacus gongshanensis
020	DSCF0676	JPG	2023-07-24	22:27:00	Muntiacus gongshanensis	1	Female,F	/	Muntiacus gongshanensis
020	DSCF0678	MP4	2023-07-24	22:27:00	Muntiacus gongshanensis	1	Female,F	/	Muntiacus gongshanensis
020	DSCF0679	JPG	2023-07-25	20:33:00	Muntiacus gongshanensis	1	Male,M1	1	Muntiacus gongshanensis1
020	DSCF0680	JPG	2023-07-25	20:33:00	Muntiacus gongshanensis	1	Male,M	/	Muntiacus gongshanensis
020	DSCF0681	JPG	2023-07-25	20:33:00	Muntiacus gongshanensis	1	Male,M	/	Muntiacus gongshanensis
020	DSCF0682	MP4	2023-07-25	20:33:00	Muntiacus gongshanensis	1	Male,M	/	Muntiacus gongshanensis
020	DSCF0683	JPG	2023-07-28	20:30:00	Muntiacus gongshanensis	1	Female,F1	1	Muntiacus gongshanensis1
020	DSCF0684	JPG	2023-07-28	20:30:00	Muntiacus gongshanensis	1	Female,F	/	Muntiacus gongshanensis
020	DSCF0685	JPG	2023-07-28	20:31:00	Muntiacus gongshanensis	1	Female,F	/	Muntiacus gongshanensis
020	DSCF0686	MP4	2023-07-28	20:31:00	Muntiacus gongshanensis	1	Female,F	/	Muntiacus gongshanensis
020	DSCF0689	JPG	2023-07-28	20:35:00	Muntiacus gongshanensis	1	Female,F	/	Muntiacus gongshanensis
020	DSCF0690	MP4	2023-07-28	20:35:00	Muntiacus gongshanensis	1	Female,F	/	Muntiacus gongshanensis
020	DSCF0691	JPG	2023-07-30	11:58:00	Muntiacus gongshanensis	1	Male,M1	1	Muntiacus gongshanensis1
020	DSCF0692	JPG	2023-07-30	11:58:00	Muntiacus gongshanensis	1	Male,M	/	Muntiacus gongshanensis
020	DSCF0693	JPG	2023-07-30	11:58:00	Muntiacus gongshanensis	1	Male,M	/	Muntiacus gongshanensis
020	DSCF0694	MP4	2023-07-30	11:58:00	Muntiacus gongshanensis	1	Male,M	/	Muntiacus gongshanensis
020	DSCF0695	JPG	2023-07-30	21:27:00	Muntiacus gongshanensis	1	Female,F1	1	Muntiacus gongshanensis1
020	DSCF0696	JPG	2023-07-30	21:27:00	Muntiacus gongshanensis	1	Female,F	/	Muntiacus gongshanensis
020	DSCF0697	JPG	2023-07-30	21:27:00	Muntiacus gongshanensis	1	Female,F	/	Muntiacus gongshanensis
020	DSCF0698	MP4	2023-07-30	21:27:00	Muntiacus gongshanensis	1	Female,F	/	Muntiacus gongshanensis
020	DSCF0703	JPG	2023-08-02	06:03:00	Muntiacus gongshanensis	1	Female,F1	1	Muntiacus gongshanensis1
020	DSCF0704	JPG	2023-08-02	06:03:00	Muntiacus gongshanensis	1	Female,F	/	Muntiacus gongshanensis
020	DSCF0705	JPG	2023-08-02	06:03:00	Muntiacus gongshanensis	1	Female,F	/	Muntiacus gongshanensis
020	DSCF0706	MP4	2023-08-02	06:03:00	Muntiacus gongshanensis	1	Female,F	/	Muntiacus gongshanensis
020	DSCF0707	JPG	2023-08-02	06:04:00	Muntiacus gongshanensis	1	Female,F	/	Muntiacus gongshanensis
020	DSCF0708	JPG	2023-08-02	06:04:00	Muntiacus gongshanensis	1	Female,F	/	Muntiacus gongshanensis
020	DSCF0709	JPG	2023-08-02	06:04:00	Muntiacus gongshanensis	1	Female,F	/	Muntiacus gongshanensis
020	DSCF0710	MP4	2023-08-02	06:04:00	Muntiacus gongshanensis	1	Female,F	/	Muntiacus gongshanensis
020	DSCF0711	JPG	2023-08-02	06:04:00	Muntiacus gongshanensis	1	Female,F	/	Muntiacus gongshanensis
020	DSCF0712	JPG	2023-08-02	06:04:00	Muntiacus gongshanensis	1	Female,F	/	Muntiacus gongshanensis
020	DSCF0713	JPG	2023-08-02	06:04:00	Muntiacus gongshanensis	1	Female,F	/	Muntiacus gongshanensis
020	DSCF0714	MP4	2023-08-02	06:05:00	Muntiacus gongshanensis	1	Female,F	/	Muntiacus gongshanensis
020	DSCF0715	JPG	2023-08-02	06:05:00	Muntiacus gongshanensis	1	Female,F	/	Muntiacus gongshanensis
020	DSCF0716	JPG	2023-08-02	06:05:00	Muntiacus gongshanensis	1	Female,F	/	Muntiacus gongshanensis
020	DSCF0717	JPG	2023-08-02	06:05:00	Muntiacus gongshanensis	1	Female,F	/	Muntiacus gongshanensis
020	DSCF0718	MP4	2023-08-02	06:05:00	Muntiacus gongshanensis	1	Female,F	/	Muntiacus gongshanensis
020	DSCF0723	JPG	2023-08-03	20:23:00	Muntiacus gongshanensis	1	unidentified1	1	Muntiacus gongshanensis1
020	DSCF0724	JPG	2023-08-03	20:23:00	Muntiacus gongshanensis	1	unidentified	/	Muntiacus gongshanensis
020	DSCF0725	JPG	2023-08-03	20:23:00	Muntiacus gongshanensis	1	unidentified	/	Muntiacus gongshanensis
020	DSCF0726	MP4	2023-08-03	20:23:00	Muntiacus gongshanensis	1	unidentified	/	Muntiacus gongshanensis
020	DSCF0727	JPG	2023-08-05	18:45:00	Muntiacus gongshanensis	1	unidentified1	1	Muntiacus gongshanensis1
020	DSCF0728	JPG	2023-08-05	18:46:00	Muntiacus gongshanensis	1	unidentified	/	Muntiacus gongshanensis
020	DSCF0729	JPG	2023-08-05	18:46:00	Muntiacus gongshanensis	1	unidentified	/	Muntiacus gongshanensis
020	DSCF0730	MP4	2023-08-05	18:46:00	Muntiacus gongshanensis	1	unidentified	/	Muntiacus gongshanensis
020	DSCF0731	JPG	2023-08-08	20:46:00	Muntiacus gongshanensis	1	Male,M1	1	Muntiacus gongshanensis1
020	DSCF0732	JPG	2023-08-08	20:46:00	Muntiacus gongshanensis	1	Male,M	/	Muntiacus gongshanensis
020	DSCF0733	JPG	2023-08-08	20:46:00	Muntiacus gongshanensis	1	Male,M	/	Muntiacus gongshanensis
020	DSCF0734	MP4	2023-08-08	20:46:00	Muntiacus gongshanensis	1	Male,M	/	Muntiacus gongshanensis
020	DSCF0735	JPG	2023-08-11	20:51:00	Muntiacus gongshanensis	1	Female,F1	1	Muntiacus gongshanensis1
020	DSCF0736	JPG	2023-08-11	20:51:00	Muntiacus gongshanensis	1	Female,F	/	Muntiacus gongshanensis
020	DSCF0737	JPG	2023-08-11	20:51:00	Muntiacus gongshanensis	1	Female,F	/	Muntiacus gongshanensis
020	DSCF0738	MP4	2023-08-11	20:51:00	Muntiacus gongshanensis	1	Female,F	/	Muntiacus gongshanensis
020	DSCF0743	JPG	2023-08-11	20:54:00	Muntiacus gongshanensis	1	Female,F	/	Muntiacus gongshanensis
020	DSCF0744	JPG	2023-08-11	20:54:00	Muntiacus gongshanensis	1	Female,F	/	Muntiacus gongshanensis
020	DSCF0745	JPG	2023-08-11	20:54:00	Muntiacus gongshanensis	1	Female,F	/	Muntiacus gongshanensis
020	DSCF0746	MP4	2023-08-11	20:54:00	Muntiacus gongshanensis	1	Female,F	/	Muntiacus gongshanensis
020	DSCF0747	JPG	2023-08-14	20:34:00	Muntiacus gongshanensis	1	Male,M1	1	Muntiacus gongshanensis1
020	DSCF0748	JPG	2023-08-14	20:34:00	Muntiacus gongshanensis	1	Male,M	/	Muntiacus gongshanensis
020	DSCF0749	JPG	2023-08-14	20:34:00	Muntiacus gongshanensis	1	Male,M	/	Muntiacus gongshanensis
020	DSCF0750	MP4	2023-08-14	20:34:00	Muntiacus gongshanensis	1	Male,M	/	Muntiacus gongshanensis
020	DSCF0751	JPG	2023-08-17	02:16:00	Muntiacus gongshanensis	1	Male,M1	1	Muntiacus gongshanensis1
020	DSCF0752	JPG	2023-08-17	02:16:00	Muntiacus gongshanensis	1	Male,M	/	Muntiacus gongshanensis
020	DSCF0753	JPG	2023-08-17	02:16:00	Muntiacus gongshanensis	1	Male,M	/	Muntiacus gongshanensis
020	DSCF0754	MP4	2023-08-17	02:16:00	Muntiacus gongshanensis	1	Male,M	/	Muntiacus gongshanensis
020	DSCF0759	JPG	2023-08-18	21:30:00	Muntiacus gongshanensis	1	Female,F1	1	Muntiacus gongshanensis1
020	DSCF0760	JPG	2023-08-18	21:30:00	Muntiacus gongshanensis	1	Female,F	/	Muntiacus gongshanensis
020	DSCF0761	JPG	2023-08-18	21:30:00	Muntiacus gongshanensis	1	Female,F	/	Muntiacus gongshanensis
020	DSCF0762	MP4	2023-08-18	21:30:00	Muntiacus gongshanensis	1	Female,F	/	Muntiacus gongshanensis
020	DSCF0763	JPG	2023-08-18	21:30:00	Muntiacus gongshanensis	1	Female,F	/	Muntiacus gongshanensis
020	DSCF0764	JPG	2023-08-18	21:30:00	Muntiacus gongshanensis	1	Female,F	/	Muntiacus gongshanensis
020	DSCF0765	JPG	2023-08-18	21:30:00	Muntiacus gongshanensis	1	Female,F	/	Muntiacus gongshanensis
020	DSCF0766	MP4	2023-08-18	21:30:00	Muntiacus gongshanensis	1	Female,F	/	Muntiacus gongshanensis
020	DSCF0767	JPG	2023-08-22	23:17:00	Muntiacus gongshanensis	1	Male,M1	1	Muntiacus gongshanensis1
020	DSCF0768	JPG	2023-08-22	23:17:00	Muntiacus gongshanensis	1	Male,M	/	Muntiacus gongshanensis
020	DSCF0769	JPG	2023-08-22	23:17:00	Muntiacus gongshanensis	1	Male,M	/	Muntiacus gongshanensis
020	DSCF0770	MP4	2023-08-22	23:17:00	Muntiacus gongshanensis	1	Male,M	/	Muntiacus gongshanensis
020	DSCF0771	JPG	2023-08-25	20:21:00	Muntiacus gongshanensis	1	Male,M1	1	Muntiacus gongshanensis1
020	DSCF0773	JPG	2023-08-25	20:21:00	Muntiacus gongshanensis	1	Male,M	/	Muntiacus gongshanensis
020	DSCF0772	JPG	2023-08-25	20:21:00	Muntiacus gongshanensis	1	Male,M	/	Muntiacus gongshanensis
020	DSCF0774	MP4	2023-08-25	20:21:00	Muntiacus gongshanensis	1	Male,M	/	Muntiacus gongshanensis
020	DSCF0779	JPG	2023-08-29	21:15:00	Muntiacus gongshanensis	1	Male,M1	1	Muntiacus gongshanensis1
020	DSCF0780	JPG	2023-08-29	21:15:00	Muntiacus gongshanensis	1	Male,M	/	Muntiacus gongshanensis
020	DSCF0781	JPG	2023-08-29	21:15:00	Muntiacus gongshanensis	1	Male,M	/	Muntiacus gongshanensis
020	DSCF0782	MP4	2023-08-29	21:16:00	Muntiacus gongshanensis	1	Male,M	/	Muntiacus gongshanensis
020	DSCF0783	JPG	2023-08-31	02:37:00	Muntiacus gongshanensis	1	Male,M1	1	Muntiacus gongshanensis1
020	DSCF0784	JPG	2023-08-31	02:37:00	Muntiacus gongshanensis	1	Male,M	/	Muntiacus gongshanensis
020	DSCF0785	JPG	2023-08-31	02:37:00	Muntiacus gongshanensis	1	Male,M	/	Muntiacus gongshanensis
020	DSCF0786	MP4	2023-08-31	02:38:00	Muntiacus gongshanensis	1	Male,M	/	Muntiacus gongshanensis
020	DSCF0787	JPG	2023-09-03	03:20:00	Muntiacus gongshanensis	1	Male,M1	1	Muntiacus gongshanensis1
020	DSCF0788	JPG	2023-09-03	03:20:00	Muntiacus gongshanensis	1	Male,M	/	Muntiacus gongshanensis
020	DSCF0789	JPG	2023-09-03	03:20:00	Muntiacus gongshanensis	1	Male,M	/	Muntiacus gongshanensis
020	DSCF0790	MP4	2023-09-03	03:20:00	Muntiacus gongshanensis	1	Male,M	/	Muntiacus gongshanensis
020	DSCF0795	JPG	2023-09-06	00:44:00	Muntiacus gongshanensis	1	Male,M1	1	Muntiacus gongshanensis1
020	DSCF0796	JPG	2023-09-06	00:44:00	Muntiacus gongshanensis	1	Male,M	/	Muntiacus gongshanensis
020	DSCF0797	JPG	2023-09-06	00:44:00	Muntiacus gongshanensis	1	Male,M	/	Muntiacus gongshanensis
020	DSCF0798	MP4	2023-09-06	00:44:00	Muntiacus gongshanensis	1	Male,M	/	Muntiacus gongshanensis
020	DSCF0799	JPG	2023-09-09	23:25:00	Muntiacus gongshanensis	1	Female,F1	1	Muntiacus gongshanensis1
020	DSCF0803	JPG	2023-09-09	23:34:00	Muntiacus gongshanensis	1	Female,F	/	Muntiacus gongshanensis
020	DSCF0804	JPG	2023-09-09	23:34:00	Muntiacus gongshanensis	1	Female,F	/	Muntiacus gongshanensis
020	DSCF0805	JPG	2023-09-09	23:34:00	Muntiacus gongshanensis	1	Female,F	/	Muntiacus gongshanensis
020	DSCF0806	MP4	2023-09-09	23:34:00	Muntiacus gongshanensis	1	Female,F	/	Muntiacus gongshanensis
020	DSCF0807	JPG	2023-09-09	23:35:00	Muntiacus gongshanensis	1	Female,F	/	Muntiacus gongshanensis
020	DSCF0808	JPG	2023-09-09	23:35:00	Muntiacus gongshanensis	1	Female,F	/	Muntiacus gongshanensis
020	DSCF0809	JPG	2023-09-09	23:35:00	Muntiacus gongshanensis	1	Female,F	/	Muntiacus gongshanensis
020	DSCF0810	MP4	2023-09-09	23:35:00	Muntiacus gongshanensis	1	Female,F	/	Muntiacus gongshanensis
020	DSCF0811	JPG	2023-09-09	23:35:00	Muntiacus gongshanensis	1	Female,F	/	Muntiacus gongshanensis
020	DSCF0812	JPG	2023-09-09	23:35:00	Muntiacus gongshanensis	1	Female,F	/	Muntiacus gongshanensis
020	DSCF0813	JPG	2023-09-09	23:35:00	Muntiacus gongshanensis	1	Female,F	/	Muntiacus gongshanensis
020	DSCF0814	MP4	2023-09-09	23:35:00	Muntiacus gongshanensis	1	Female,F	/	Muntiacus gongshanensis
020	DSCF0815	JPG	2023-09-09	23:36:00	Muntiacus gongshanensis	1	Female,F	/	Muntiacus gongshanensis
020	DSCF0816	JPG	2023-09-09	23:36:00	Muntiacus gongshanensis	1	Female,F	/	Muntiacus gongshanensis
020	DSCF0817	JPG	2023-09-09	23:36:00	Muntiacus gongshanensis	1	Female,F	/	Muntiacus gongshanensis
020	DSCF0818	MP4	2023-09-09	23:36:00	Muntiacus gongshanensis	1	Female,F	/	Muntiacus gongshanensis
020	DSCF0819	JPG	2023-09-09	23:36:00	Muntiacus gongshanensis	1	Female,F	/	Muntiacus gongshanensis
020	DSCF0820	JPG	2023-09-09	23:36:00	Muntiacus gongshanensis	1	Female,F	/	Muntiacus gongshanensis
020	DSCF0821	JPG	2023-09-09	23:36:00	Muntiacus gongshanensis	1	Female,F	/	Muntiacus gongshanensis
020	DSCF0822	MP4	2023-09-09	23:37:00	Muntiacus gongshanensis	1	Female,F	/	Muntiacus gongshanensis
020	DSCF0827	JPG	2023-09-20	09:44:00	Muntiacus gongshanensis	1	Female,F1	1	Muntiacus gongshanensis1
020	DSCF0828	JPG	2023-09-20	09:44:00	Muntiacus gongshanensis	1	Female,F	/	Muntiacus gongshanensis
020	DSCF0829	JPG	2023-09-20	09:44:00	Muntiacus gongshanensis	1	Female,F	/	Muntiacus gongshanensis
020	DSCF0830	MP4	2023-09-20	09:45:00	Muntiacus gongshanensis	1	Female,F	/	Muntiacus gongshanensis
020	DSCF0831	JPG	2023-09-20	09:45:00	Muntiacus gongshanensis	1	Female,F	/	Muntiacus gongshanensis
020	DSCF0832	JPG	2023-09-20	09:45:00	Muntiacus gongshanensis	1	Female,F	/	Muntiacus gongshanensis
020	DSCF0833	JPG	2023-09-20	09:45:00	Muntiacus gongshanensis	1	Female,F	/	Muntiacus gongshanensis
020	DSCF0834	MP4	2023-09-20	09:45:00	Muntiacus gongshanensis	1	Female,F	/	Muntiacus gongshanensis
020	DSCF0835	JPG	2023-09-25	22:17:00	Muntiacus gongshanensis	1	Male,M1	1	Muntiacus gongshanensis1
020	DSCF0836	JPG	2023-09-25	22:18:00	Muntiacus gongshanensis	1	Male,M	/	Muntiacus gongshanensis
020	DSCF0837	JPG	2023-09-25	22:18:00	Muntiacus gongshanensis	1	Male,M	/	Muntiacus gongshanensis
020	DSCF0838	MP4	2023-09-25	22:18:00	Muntiacus gongshanensis	1	Male,M	/	Muntiacus gongshanensis
020	DSCF0843	JPG	2023-09-29	20:30:00	Muntiacus gongshanensis	1	Male,M1	1	Muntiacus gongshanensis1
020	DSCF0844	JPG	2023-09-29	20:30:00	Muntiacus gongshanensis	1	Male,M	/	Muntiacus gongshanensis
020	DSCF0845	JPG	2023-09-29	20:30:00	Muntiacus gongshanensis	1	Male,M	/	Muntiacus gongshanensis
020	DSCF0846	MP4	2023-09-29	20:31:00	Muntiacus gongshanensis	1	Male,M	/	Muntiacus gongshanensis
020	DSCF0847	JPG	2023-09-29	22:22:00	Muntiacus gongshanensis	1	Female,F1	1	Muntiacus gongshanensis1
020	DSCF0848	JPG	2023-09-29	22:22:00	Muntiacus gongshanensis	1	Female,F	/	Muntiacus gongshanensis
020	DSCF0849	JPG	2023-09-29	22:22:00	Muntiacus gongshanensis	1	Female,F	/	Muntiacus gongshanensis
020	DSCF0850	MP4	2023-09-29	22:22:00	Muntiacus gongshanensis	1	Female,F	/	Muntiacus gongshanensis
020	DSCF0863	JPG	2023-10-14	21:39:00	Muntiacus gongshanensis	1	Female,F1	1	Muntiacus gongshanensis1
020	DSCF0864	JPG	2023-10-14	21:39:00	Muntiacus gongshanensis	1	Female,F	/	Muntiacus gongshanensis
020	DSCF0865	JPG	2023-10-14	21:39:00	Muntiacus gongshanensis	1	Female,F	/	Muntiacus gongshanensis
020	DSCF0866	MP4	2023-10-14	21:39:00	Muntiacus gongshanensis	1	Female,F	/	Muntiacus gongshanensis
020	DSCF0899	JPG	2023-11-20	19:38:00	Muntiacus gongshanensis	2	Female,F1；Female,F1	1	Muntiacus gongshanensis1
020	DSCF0900	JPG	2023-11-20	19:38:00	Muntiacus gongshanensis	2	Female,F；Female,F	/	Muntiacus gongshanensis
020	DSCF0901	JPG	2023-11-20	19:38:00	Muntiacus gongshanensis	2	Female,F；Female,F	/	Muntiacus gongshanensis
020	DSCF0902	MP4	2023-11-20	19:38:00	Muntiacus gongshanensis	2	Female,F；Female,F	/	Muntiacus gongshanensis
020	DSCF0903	JPG	2023-11-20	20:00:00	Muntiacus gongshanensis	1	Female,F1	1	Muntiacus gongshanensis1
020	DSCF0904	JPG	2023-11-20	20:00:00	Muntiacus gongshanensis	1	Female,F	/	Muntiacus gongshanensis
020	DSCF0905	JPG	2023-11-20	20:00:00	Muntiacus gongshanensis	1	Female,F	/	Muntiacus gongshanensis
020	DSCF0906	MP4	2023-11-20	20:00:00	Muntiacus gongshanensis	1	Female,F	/	Muntiacus gongshanensis
020	DSCF0025	JPG	2024-01-07	19:18:00	Muntiacus gongshanensis	1	Female,F1	1	Muntiacus gongshanensis1
020	DSCF0026	JPG	2024-01-07	19:18:00	Muntiacus gongshanensis	1	Female,F	/	Muntiacus gongshanensis
020	DSCF0027	JPG	2024-01-07	19:18:00	Muntiacus gongshanensis	1	Female,F	/	Muntiacus gongshanensis
020	DSCF0028	MP4	2024-01-07	19:18:00	Muntiacus gongshanensis	2	Female,F1；Female,F1	1	Muntiacus gongshanensis1
020	DSCF0029	JPG	2024-01-07	19:18:00	Muntiacus gongshanensis	2	Female,F；Female,F	/	Muntiacus gongshanensis
020	DSCF0030	JPG	2024-01-07	19:18:00	Muntiacus gongshanensis	2	Female,F；Female,F	/	Muntiacus gongshanensis
020	DSCF0031	JPG	2024-01-07	19:18:00	Muntiacus gongshanensis	2	Female,F；Female,F	/	Muntiacus gongshanensis
020	DSCF0032	MP4	2024-01-07	19:19:00	Muntiacus gongshanensis	1	Female,F	/	Muntiacus gongshanensis
020	DSCF0033	JPG	2024-01-07	19:19:00	Muntiacus gongshanensis	1	Female,F	/	Muntiacus gongshanensis
020	DSCF0034	JPG	2024-01-07	19:19:00	Muntiacus gongshanensis	1	Female,F	/	Muntiacus gongshanensis
020	DSCF0035	JPG	2024-01-07	19:19:00	Muntiacus gongshanensis	1	Female,F	/	Muntiacus gongshanensis
020	DSCF0036	MP4	2024-01-07	19:19:00	Muntiacus gongshanensis	1	Female,F	/	Muntiacus gongshanensis
020	DSCF0037	JPG	2024-01-07	19:19:00	Muntiacus gongshanensis	1	Female,F	/	Muntiacus gongshanensis
020	DSCF0038	JPG	2024-01-07	19:19:00	Muntiacus gongshanensis	1	Female,F	/	Muntiacus gongshanensis
020	DSCF0039	JPG	2024-01-07	19:19:00	Muntiacus gongshanensis	1	Female,F	/	Muntiacus gongshanensis
020	DSCF0040	MP4	2024-01-07	19:20:00	Muntiacus gongshanensis	1	Female,F	/	Muntiacus gongshanensis
021	DSCF0019	JPG	2023-04-18	23:44:00	Muntiacus gongshanensis	1	unidentified1	1	Muntiacus gongshanensis1
021	DSCF0020	JPG	2023-04-18	23:44:00	Muntiacus gongshanensis	1	unidentified	/	Muntiacus gongshanensis
021	DSCF0021	JPG	2023-04-18	23:44:00	Muntiacus gongshanensis	1	unidentified	/	Muntiacus gongshanensis
021	DSCF0022	MP4	2023-04-18	23:44:00	Muntiacus gongshanensis	1	unidentified	/	Muntiacus gongshanensis
021	DSCF0039	JPG	2023-05-03	21:02:00	Muntiacus gongshanensis	1	Male,M1	1	Muntiacus gongshanensis1
021	DSCF0040	JPG	2023-05-03	21:02:00	Muntiacus gongshanensis	1	Male,M	/	Muntiacus gongshanensis
021	DSCF0041	JPG	2023-05-03	21:02:00	Muntiacus gongshanensis	1	Male,M	/	Muntiacus gongshanensis
021	DSCF0042	MP4	2023-05-03	21:02:00	Muntiacus gongshanensis	1	Male,M	/	Muntiacus gongshanensis
021	DSCF0079	JPG	2023-05-17	20:26:00	Muntiacus gongshanensis	1	Female,F1	1	Muntiacus gongshanensis1
021	DSCF0080	JPG	2023-05-17	20:26:00	Muntiacus gongshanensis	1	Female,F	/	Muntiacus gongshanensis
021	DSCF0081	JPG	2023-05-17	20:26:00	Muntiacus gongshanensis	1	Female,F	/	Muntiacus gongshanensis
021	DSCF0103	JPG	2023-06-08	21:03:00	Muntiacus gongshanensis	1	Male,M1	1	Muntiacus gongshanensis1
021	DSCF0104	JPG	2023-06-08	21:03:00	Muntiacus gongshanensis	1	Male,M	/	Muntiacus gongshanensis
021	DSCF0105	JPG	2023-06-08	21:03:00	Muntiacus gongshanensis	1	Male,M	/	Muntiacus gongshanensis
021	DSCF0106	MP4	2023-06-08	21:03:00	Muntiacus gongshanensis	1	Male,M	/	Muntiacus gongshanensis
021	DSCF0107	JPG	2023-06-08	21:03:00	Muntiacus gongshanensis	1	Male,M	/	Muntiacus gongshanensis
021	DSCF0108	JPG	2023-06-08	21:03:00	Muntiacus gongshanensis	1	Male,M	/	Muntiacus gongshanensis
021	DSCF0109	JPG	2023-06-08	21:04:00	Muntiacus gongshanensis	1	Male,M	/	Muntiacus gongshanensis
021	DSCF0110	MP4	2023-06-08	21:04:00	Muntiacus gongshanensis	1	Male,M	/	Muntiacus gongshanensis
021	DSCF0276	JPG	2023-09-22	19:35:00	Muntiacus gongshanensis	1	Female,F1	1	Muntiacus gongshanensis1
021	DSCF0277	JPG	2023-09-22	19:35:00	Muntiacus gongshanensis	1	Female,F	/	Muntiacus gongshanensis
021	DSCF0278	JPG	2023-09-22	19:35:00	Muntiacus gongshanensis	1	Female,F	/	Muntiacus gongshanensis
021	DSCF0279	MP4	2023-09-22	19:35:00	Muntiacus gongshanensis	1	Female,F	/	Muntiacus gongshanensis
021	DSCF0868	JPG	2023-11-20	19:35:00	Muntiacus gongshanensis	1	Female,F1	1	Muntiacus gongshanensis1
021	DSCF0869	JPG	2023-11-20	19:35:00	Muntiacus gongshanensis	1	Female,F	/	Muntiacus gongshanensis
021	DSCF0912	JPG	2023-11-21	21:16:00	Muntiacus gongshanensis	1	Female,F1	1	Muntiacus gongshanensis1
021	DSCF0914	JPG	2023-11-21	21:16:00	Muntiacus gongshanensis	1	Female,F	/	Muntiacus gongshanensis
021	DSCF0913	JPG	2023-11-21	21:16:00	Muntiacus gongshanensis	1	Female,F	/	Muntiacus gongshanensis
021	DSCF0915	MP4	2023-11-21	21:16:00	Muntiacus gongshanensis	1	Female,F	/	Muntiacus gongshanensis
023	DSCF0082	JPG	2023-06-24	23:27:00	Muntiacus gongshanensis	1	Female,F1	1	Muntiacus gongshanensis1
023	DSCF0083	JPG	2023-06-24	23:27:00	Muntiacus gongshanensis	1	Female,F	/	Muntiacus gongshanensis
023	DSCF0084	JPG	2023-06-24	23:27:00	Muntiacus gongshanensis	1	Female,F	/	Muntiacus gongshanensis
023	DSCF0085	MP4	2023-06-24	23:27:00	Muntiacus gongshanensis	1	Female,F	/	Muntiacus gongshanensis
023	DSCF0106	JPG	2023-07-02	18:54:00	Muntiacus gongshanensis	1	Male,M1	1	Muntiacus gongshanensis1
023	DSCF0107	JPG	2023-07-02	18:54:00	Muntiacus gongshanensis	1	Male,M	/	Muntiacus gongshanensis
023	DSCF0108	JPG	2023-07-02	18:54:00	Muntiacus gongshanensis	1	Male,M	/	Muntiacus gongshanensis
023	DSCF0109	MP4	2023-07-02	18:55:00	Muntiacus gongshanensis	1	Male,M	/	Muntiacus gongshanensis
023	DSCF0023	JPG	2023-08-22	19:03:00	Muntiacus gongshanensis	1	Male,M1	1	Muntiacus gongshanensis1
023	DSCF0024	JPG	2023-08-22	19:03:00	Muntiacus gongshanensis	1	Male,M	/	Muntiacus gongshanensis
023	DSCF0025	JPG	2023-08-22	19:03:00	Muntiacus gongshanensis	1	Male,M	/	Muntiacus gongshanensis
023	DSCF0026	MP4	2023-08-22	19:03:00	Muntiacus gongshanensis	1	Male,M	/	Muntiacus gongshanensis
023	DSCF0027	JPG	2023-08-27	20:21:00	Muntiacus gongshanensis	1	Male,M1	1	Muntiacus gongshanensis1
023	DSCF0028	JPG	2023-08-27	20:21:00	Muntiacus gongshanensis	1	Male,M	/	Muntiacus gongshanensis
023	DSCF0029	JPG	2023-08-27	20:21:00	Muntiacus gongshanensis	1	Male,M	/	Muntiacus gongshanensis
023	DSCF0030	MP4	2023-08-27	20:21:00	Muntiacus gongshanensis	1	Male,M	/	Muntiacus gongshanensis
023	DSCF0031	JPG	2023-09-01	23:31:00	Muntiacus gongshanensis	1	Male,M1	1	Muntiacus gongshanensis1
023	DSCF0032	JPG	2023-09-01	23:31:00	Muntiacus gongshanensis	1	Male,M	/	Muntiacus gongshanensis
023	DSCF0033	JPG	2023-09-01	23:31:00	Muntiacus gongshanensis	1	Male,M	/	Muntiacus gongshanensis
023	DSCF0034	MP4	2023-09-01	23:32:00	Muntiacus gongshanensis	1	Male,M	/	Muntiacus gongshanensis
023	DSCF0079	JPG	2023-09-14	15:59:00	Muntiacus gongshanensis	1	Male,M1	1	Muntiacus gongshanensis1
023	DSCF0099	JPG	2023-09-17	18:08:00	Muntiacus gongshanensis	1	Male,M1	1	Muntiacus gongshanensis1
023	DSCF0100	JPG	2023-09-17	18:08:00	Muntiacus gongshanensis	1	Male,M	/	Muntiacus gongshanensis
023	DSCF0101	JPG	2023-09-17	18:08:00	Muntiacus gongshanensis	1	Male,M	/	Muntiacus gongshanensis
023	DSCF0102	MP4	2023-09-17	18:08:00	Muntiacus gongshanensis	1	Male,M	/	Muntiacus gongshanensis
023	DSCF0179	JPG	2023-10-18	09:57:00	Muntiacus gongshanensis	1	Male,M1	1	Muntiacus gongshanensis1
023	DSCF0180	JPG	2023-10-18	09:57:00	Muntiacus gongshanensis	1	Male,M	/	Muntiacus gongshanensis
023	DSCF0181	JPG	2023-10-18	09:57:00	Muntiacus gongshanensis	1	Male,M	/	Muntiacus gongshanensis
023	DSCF0182	MP4	2023-10-18	09:57:00	Muntiacus gongshanensis	1	Male,M	/	Muntiacus gongshanensis
023	DSCF0189	JPG	2023-10-20	04:11:00	Muntiacus gongshanensis	1	Female,F1	1	Muntiacus gongshanensis1
023	DSCF0190	JPG	2023-10-20	04:11:00	Muntiacus gongshanensis	1	Female,F	/	Muntiacus gongshanensis
023	DSCF0191	JPG	2023-10-20	04:11:00	Muntiacus gongshanensis	1	Female,F	/	Muntiacus gongshanensis
023	DSCF0192	MP4	2023-10-20	04:12:00	Muntiacus gongshanensis	2	Female,F1；Male,M1	1	Muntiacus gongshanensis1
023	DSCF0193	JPG	2023-10-20	04:12:00	Muntiacus gongshanensis	2	Female,F；Male,M	/	Muntiacus gongshanensis
023	DSCF0194	JPG	2023-10-20	04:12:00	Muntiacus gongshanensis	2	Female,F；Male,M	/	Muntiacus gongshanensis
023	DSCF0195	JPG	2023-10-20	04:12:00	Muntiacus gongshanensis	2	Female,F；Male,M	/	Muntiacus gongshanensis
023	DSCF0196	MP4	2023-10-20	04:12:00	Muntiacus gongshanensis	2	Female,F；Male,M	/	Muntiacus gongshanensis
023	DSCF0006	JPG	2023-10-24	18:46:00	Muntiacus gongshanensis	1	Female,F1	1	Muntiacus gongshanensis1
023	DSCF0007	JPG	2023-10-24	18:46:00	Muntiacus gongshanensis	1	Female,F	/	Muntiacus gongshanensis
023	DSCF0008	JPG	2023-10-24	18:46:00	Muntiacus gongshanensis	1	Female,F	/	Muntiacus gongshanensis
023	DSCF0009	MP4	2023-10-24	18:46:00	Muntiacus gongshanensis	1	Female,F	/	Muntiacus gongshanensis
023	DSCF0095	JPG	2023-11-03	20:51:00	Muntiacus gongshanensis	1	Female,F1	1	Muntiacus gongshanensis1
023	DSCF0094	JPG	2023-11-03	20:51:00	Muntiacus gongshanensis	1	Female,F	/	Muntiacus gongshanensis
023	DSCF0096	JPG	2023-11-03	20:51:00	Muntiacus gongshanensis	1	Female,F	/	Muntiacus gongshanensis
023	DSCF0097	MP4	2023-11-03	20:51:00	Muntiacus gongshanensis	1	Female,F	/	Muntiacus gongshanensis
023	DSCF0114	JPG	2023-11-11	09:29:00	Muntiacus gongshanensis	1	Male,M1	1	Muntiacus gongshanensis1
023	DSCF0115	JPG	2023-11-11	09:29:00	Muntiacus gongshanensis	1	Male,M	/	Muntiacus gongshanensis
023	DSCF0116	JPG	2023-11-11	09:29:00	Muntiacus gongshanensis	1	Male,M	/	Muntiacus gongshanensis
023	DSCF0117	MP4	2023-11-11	09:29:00	Muntiacus gongshanensis	1	Male,M	/	Muntiacus gongshanensis
023	DSCF0178	JPG	2023-11-13	17:49:00	Muntiacus gongshanensis	1	Male,M1	1	Muntiacus gongshanensis1
023	DSCF0179	JPG	2023-11-13	17:49:00	Muntiacus gongshanensis	1	Male,M	/	Muntiacus gongshanensis
023	DSCF0180	JPG	2023-11-13	17:49:00	Muntiacus gongshanensis	1	Male,M	/	Muntiacus gongshanensis
023	DSCF0181	MP4	2023-11-13	17:50:00	Muntiacus gongshanensis	1	Male,M	/	Muntiacus gongshanensis
023	DSCF0186	JPG	2023-11-20	23:44:00	Muntiacus gongshanensis	1	Female,F1	1	Muntiacus gongshanensis1
023	DSCF0188	JPG	2023-11-20	23:44:00	Muntiacus gongshanensis	1	Female,F	/	Muntiacus gongshanensis
023	DSCF0187	JPG	2023-11-20	23:44:00	Muntiacus gongshanensis	1	Female,F	/	Muntiacus gongshanensis
023	DSCF0189	MP4	2023-11-20	23:44:00	Muntiacus gongshanensis	1	Female,F	/	Muntiacus gongshanensis
023	DSCF0214	JPG	2023-11-22	16:28:00	Muntiacus gongshanensis	1	Male,M1	1	Muntiacus gongshanensis1
023	DSCF0215	JPG	2023-11-22	16:28:00	Muntiacus gongshanensis	1	Male,M	/	Muntiacus gongshanensis
023	DSCF0216	JPG	2023-11-22	16:28:00	Muntiacus gongshanensis	1	Male,M	/	Muntiacus gongshanensis
023	DSCF0217	MP4	2023-11-22	16:28:00	Muntiacus gongshanensis	1	Male,M	/	Muntiacus gongshanensis
023	DSCF0230	JPG	2023-11-25	10:48:00	Muntiacus gongshanensis	1	Male,M1	1	Muntiacus gongshanensis1
023	DSCF0231	JPG	2023-11-25	10:48:00	Muntiacus gongshanensis	1	Male,M	/	Muntiacus gongshanensis
023	DSCF0232	JPG	2023-11-25	10:48:00	Muntiacus gongshanensis	1	Male,M	/	Muntiacus gongshanensis
023	DSCF0233	MP4	2023-11-25	10:48:00	Muntiacus gongshanensis	1	Male,M	/	Muntiacus gongshanensis
023	DSCF0374	JPG	2023-12-07	08:41:00	Muntiacus gongshanensis	1	Male,M1	1	Muntiacus gongshanensis1
023	DSCF0375	JPG	2023-12-07	08:41:00	Muntiacus gongshanensis	1	Male,M	/	Muntiacus gongshanensis
023	DSCF0376	JPG	2023-12-07	08:41:00	Muntiacus gongshanensis	1	Male,M	/	Muntiacus gongshanensis
023	DSCF0377	MP4	2023-12-07	08:41:00	Muntiacus gongshanensis	1	Male,M	/	Muntiacus gongshanensis
023	DSCF0462	JPG	2023-12-28	19:19:00	Muntiacus gongshanensis	1	Male,M1	1	Muntiacus gongshanensis1
023	DSCF0463	JPG	2023-12-28	19:19:00	Muntiacus gongshanensis	1	Male,M	/	Muntiacus gongshanensis
023	DSCF0464	JPG	2023-12-28	19:19:00	Muntiacus gongshanensis	1	Male,M	/	Muntiacus gongshanensis
023	DSCF0465	MP4	2023-12-28	19:19:00	Muntiacus gongshanensis	1	Male,M	/	Muntiacus gongshanensis
023	DSCF0522	JPG	2024-01-13	21:39:00	Muntiacus gongshanensis	1	Male,M1	1	Muntiacus gongshanensis1
023	DSCF0523	JPG	2024-01-13	21:39:00	Muntiacus gongshanensis	1	Male,M	/	Muntiacus gongshanensis
023	DSCF0550	JPG	2024-01-17	18:11:00	Muntiacus gongshanensis	1	Female,F1	1	Muntiacus gongshanensis1
023	DSCF0551	JPG	2024-01-17	18:11:00	Muntiacus gongshanensis	1	Female,F	/	Muntiacus gongshanensis
023	DSCF0552	JPG	2024-01-17	18:11:00	Muntiacus gongshanensis	1	Female,F	/	Muntiacus gongshanensis
023	DSCF0553	MP4	2024-01-17	18:12:00	Muntiacus gongshanensis	1	Female,F	/	Muntiacus gongshanensis
023	DSCF0554	JPG	2024-01-17	18:13:00	Muntiacus gongshanensis	1	Female,F	/	Muntiacus gongshanensis
023	DSCF0555	JPG	2024-01-17	18:13:00	Muntiacus gongshanensis	1	Female,F	/	Muntiacus gongshanensis
023	DSCF0556	JPG	2024-01-17	18:13:00	Muntiacus gongshanensis	1	Female,F	/	Muntiacus gongshanensis
023	DSCF0557	MP4	2024-01-17	18:13:00	Muntiacus gongshanensis	1	Female,F	/	Muntiacus gongshanensis
023	DSCF0559	JPG	2024-01-18	08:35:00	Muntiacus gongshanensis	1	Male,M1	1	Muntiacus gongshanensis1
023	DSCF0558	JPG	2024-01-18	08:35:00	Muntiacus gongshanensis	1	Male,M	/	Muntiacus gongshanensis
023	DSCF0560	JPG	2024-01-18	08:35:00	Muntiacus gongshanensis	1	Male,M	/	Muntiacus gongshanensis
023	DSCF0561	MP4	2024-01-18	08:35:00	Muntiacus gongshanensis	1	Male,M	/	Muntiacus gongshanensis
023	DSCF0563	JPG	2024-01-18	08:36:00	Muntiacus gongshanensis	1	Male,M	/	Muntiacus gongshanensis
023	DSCF0562	JPG	2024-01-18	08:36:00	Muntiacus gongshanensis	1	Male,M	/	Muntiacus gongshanensis
023	DSCF0564	JPG	2024-01-18	08:36:00	Muntiacus gongshanensis	1	Male,M	/	Muntiacus gongshanensis
023	DSCF0565	MP4	2024-01-18	08:36:00	Muntiacus gongshanensis	1	Male,M	/	Muntiacus gongshanensis
023	DSCF0583	JPG	2024-01-28	19:44:00	Muntiacus gongshanensis	1	unidentified1	1	Muntiacus gongshanensis1
023	DSCF0582	JPG	2024-01-28	19:44:00	Muntiacus gongshanensis	1	unidentified	/	Muntiacus gongshanensis
023	DSCF0584	JPG	2024-01-28	19:44:00	Muntiacus gongshanensis	1	unidentified	/	Muntiacus gongshanensis
023	DSCF0585	MP4	2024-01-28	19:45:00	Muntiacus gongshanensis	1	unidentified	/	Muntiacus gongshanensis
023	DSCF0590	JPG	2024-02-16	17:58:00	Muntiacus gongshanensis	1	Male,M1	1	Muntiacus gongshanensis1
023	DSCF0591	JPG	2024-02-16	17:58:00	Muntiacus gongshanensis	1	Male,M	/	Muntiacus gongshanensis
023	DSCF0592	JPG	2024-02-16	17:59:00	Muntiacus gongshanensis	1	Male,M	/	Muntiacus gongshanensis
023	DSCF0593	MP4	2024-02-16	17:59:00	Muntiacus gongshanensis	1	Male,M	/	Muntiacus gongshanensis
023	DSCF0598	JPG	2024-02-22	19:05:00	Muntiacus gongshanensis	1	unidentified1	1	Muntiacus gongshanensis1
023	DSCF0599	JPG	2024-02-22	19:05:00	Muntiacus gongshanensis	1	unidentified	/	Muntiacus gongshanensis
023	DSCF0600	JPG	2024-02-22	19:05:00	Muntiacus gongshanensis	1	unidentified	/	Muntiacus gongshanensis
023	DSCF0063	JPG	2024-05-15	20:22:00	Muntiacus gongshanensis	1	Female,F1	1	Muntiacus gongshanensis1
023	DSCF0064	JPG	2024-05-15	20:23:00	Muntiacus gongshanensis	1	Female,F	/	Muntiacus gongshanensis
023	DSCF0065	JPG	2024-05-15	20:23:00	Muntiacus gongshanensis	1	Female,F	/	Muntiacus gongshanensis
023	DSCF0066	MP4	2024-05-15	20:23:00	Muntiacus gongshanensis	1	Female,F	/	Muntiacus gongshanensis
023	DSCF0109	JPG	2024-05-22	20:20:00	Muntiacus gongshanensis	1	Male,M1	1	Muntiacus gongshanensis1
023	DSCF0110	JPG	2024-05-22	20:20:00	Muntiacus gongshanensis	1	Male,M	/	Muntiacus gongshanensis
023	DSCF0111	JPG	2024-05-22	20:20:00	Muntiacus gongshanensis	1	Male,M	/	Muntiacus gongshanensis
023	DSCF0112	MP4	2024-05-22	20:20:00	Muntiacus gongshanensis	1	Male,M	/	Muntiacus gongshanensis
023	DSCF0113	JPG	2024-05-22	22:17:00	Muntiacus gongshanensis	1	Female,F1	1	Muntiacus gongshanensis1
023	DSCF0114	JPG	2024-05-22	22:17:00	Muntiacus gongshanensis	1	Female,F	/	Muntiacus gongshanensis
023	DSCF0115	JPG	2024-05-22	22:17:00	Muntiacus gongshanensis	1	Female,F	/	Muntiacus gongshanensis
023	DSCF0116	MP4	2024-05-22	22:17:00	Muntiacus gongshanensis	1	Female,F	/	Muntiacus gongshanensis
023	DSCF0205	JPG	2024-06-13	20:38:00	Muntiacus gongshanensis	1	Male,M1	1	Muntiacus gongshanensis1
023	DSCF0206	JPG	2024-06-13	20:38:00	Muntiacus gongshanensis	1	Male,M	/	Muntiacus gongshanensis
023	DSCF0207	JPG	2024-06-13	20:38:00	Muntiacus gongshanensis	1	Male,M	/	Muntiacus gongshanensis
023	DSCF0208	MP4	2024-06-13	20:39:00	Muntiacus gongshanensis	1	Male,M	/	Muntiacus gongshanensis
023	DSCF0233	JPG	2024-06-17	18:24:00	Muntiacus gongshanensis	1	Female,F1	1	Muntiacus gongshanensis1
023	DSCF0234	JPG	2024-06-17	18:24:00	Muntiacus gongshanensis	1	Female,F	/	Muntiacus gongshanensis
023	DSCF0235	JPG	2024-06-17	18:24:00	Muntiacus gongshanensis	1	Female,F	/	Muntiacus gongshanensis
023	DSCF0236	MP4	2024-06-17	18:25:00	Muntiacus gongshanensis	1	Female,F	/	Muntiacus gongshanensis
023	DSCF0249	JPG	2024-06-28	07:12:00	Muntiacus gongshanensis	1	Female,F1	1	Muntiacus gongshanensis1
023	DSCF0250	JPG	2024-06-28	07:12:00	Muntiacus gongshanensis	1	Female,F	/	Muntiacus gongshanensis
023	DSCF0251	JPG	2024-06-28	07:12:00	Muntiacus gongshanensis	1	Female,F	/	Muntiacus gongshanensis
023	DSCF0252	MP4	2024-06-28	07:12:00	Muntiacus gongshanensis	1	Female,F	/	Muntiacus gongshanensis
023	DSCF0301	JPG	2024-07-20	21:50:00	Muntiacus gongshanensis	1	Male,M1	1	Muntiacus gongshanensis1
023	DSCF0302	JPG	2024-07-20	21:50:00	Muntiacus gongshanensis	1	Male,M	/	Muntiacus gongshanensis
023	DSCF0303	JPG	2024-07-20	21:50:00	Muntiacus gongshanensis	1	Male,M	/	Muntiacus gongshanensis
023	DSCF0304	MP4	2024-07-20	21:50:00	Muntiacus gongshanensis	1	Male,M	/	Muntiacus gongshanensis
023	DSCF0305	JPG	2024-07-21	01:57:00	Muntiacus gongshanensis	1	Male,M1	1	Muntiacus gongshanensis1
023	DSCF0306	JPG	2024-07-21	01:57:00	Muntiacus gongshanensis	1	Male,M	/	Muntiacus gongshanensis
023	DSCF0307	JPG	2024-07-21	01:57:00	Muntiacus gongshanensis	1	Male,M	/	Muntiacus gongshanensis
023	DSCF0308	MP4	2024-07-21	01:57:00	Muntiacus gongshanensis	1	Male,M	/	Muntiacus gongshanensis
023	DSCF0309	JPG	2024-07-21	01:58:00	Muntiacus gongshanensis	1	Male,M	/	Muntiacus gongshanensis
023	DSCF0310	JPG	2024-07-21	01:58:00	Muntiacus gongshanensis	1	Male,M	/	Muntiacus gongshanensis
023	DSCF0311	JPG	2024-07-21	01:58:00	Muntiacus gongshanensis	1	Male,M	/	Muntiacus gongshanensis
023	DSCF0312	MP4	2024-07-21	01:58:00	Muntiacus gongshanensis	1	Male,M	/	Muntiacus gongshanensis
023	DSCF0313	JPG	2024-07-21	17:59:00	Muntiacus gongshanensis	1	Male,M1	1	Muntiacus gongshanensis1
023	DSCF0314	JPG	2024-07-21	17:59:00	Muntiacus gongshanensis	1	Male,M	/	Muntiacus gongshanensis
023	DSCF0315	JPG	2024-07-21	17:59:00	Muntiacus gongshanensis	1	Male,M	/	Muntiacus gongshanensis
023	DSCF0317	JPG	2024-07-21	22:09:00	Muntiacus gongshanensis	1	Male,M1	1	Muntiacus gongshanensis1
023	DSCF0318	JPG	2024-07-21	22:09:00	Muntiacus gongshanensis	1	Male,M	/	Muntiacus gongshanensis
023	DSCF0321	JPG	2024-07-22	06:14:00	Muntiacus gongshanensis	1	Male,M1	1	Muntiacus gongshanensis1
023	DSCF0322	JPG	2024-07-22	06:14:00	Muntiacus gongshanensis	1	Male,M	/	Muntiacus gongshanensis
023	DSCF0323	JPG	2024-07-22	06:14:00	Muntiacus gongshanensis	1	Male,M	/	Muntiacus gongshanensis
023	DSCF0324	MP4	2024-07-22	06:14:00	Muntiacus gongshanensis	1	Male,M	/	Muntiacus gongshanensis
023	DSCF0325	JPG	2024-07-22	07:09:00	Muntiacus gongshanensis	1	Male,M1	1	Muntiacus gongshanensis1
023	DSCF0326	JPG	2024-07-22	07:09:00	Muntiacus gongshanensis	1	Male,M	/	Muntiacus gongshanensis
023	DSCF0327	JPG	2024-07-22	07:09:00	Muntiacus gongshanensis	1	Male,M	/	Muntiacus gongshanensis
023	DSCF0328	MP4	2024-07-22	07:10:00	Muntiacus gongshanensis	1	Male,M	/	Muntiacus gongshanensis
023	DSCF0329	JPG	2024-07-25	06:10:00	Muntiacus gongshanensis	1	Male,M1	1	Muntiacus gongshanensis1
023	DSCF0330	JPG	2024-07-25	06:10:00	Muntiacus gongshanensis	1	Male,M	/	Muntiacus gongshanensis
023	DSCF0331	JPG	2024-07-25	06:10:00	Muntiacus gongshanensis	1	Male,M	/	Muntiacus gongshanensis
023	DSCF0332	MP4	2024-07-25	06:10:00	Muntiacus gongshanensis	1	Male,M	/	Muntiacus gongshanensis
023	DSCF0333	JPG	2024-07-25	06:49:00	Muntiacus gongshanensis	1	Male,M1	1	Muntiacus gongshanensis1
023	DSCF0334	JPG	2024-07-25	06:49:00	Muntiacus gongshanensis	1	Male,M	/	Muntiacus gongshanensis
023	DSCF0335	JPG	2024-07-25	06:49:00	Muntiacus gongshanensis	1	Male,M	/	Muntiacus gongshanensis
023	DSCF0336	MP4	2024-07-25	06:49:00	Muntiacus gongshanensis	1	Male,M	/	Muntiacus gongshanensis
023	DSCF0341	JPG	2024-07-25	16:25:00	Muntiacus gongshanensis	1	Male,M1	1	Muntiacus gongshanensis1
023	DSCF0342	JPG	2024-07-25	16:25:00	Muntiacus gongshanensis	1	Male,M	/	Muntiacus gongshanensis
023	DSCF0343	JPG	2024-07-25	16:25:00	Muntiacus gongshanensis	1	Male,M	/	Muntiacus gongshanensis
023	DSCF0344	MP4	2024-07-25	16:25:00	Muntiacus gongshanensis	1	Male,M	/	Muntiacus gongshanensis
023	DSCF0345	JPG	2024-07-26	04:17:00	Muntiacus gongshanensis	1	Male,M1	1	Muntiacus gongshanensis1
023	DSCF0346	JPG	2024-07-26	04:17:00	Muntiacus gongshanensis	1	Male,M	/	Muntiacus gongshanensis
023	DSCF0347	JPG	2024-07-26	04:17:00	Muntiacus gongshanensis	1	Male,M	/	Muntiacus gongshanensis
023	DSCF0348	MP4	2024-07-26	04:17:00	Muntiacus gongshanensis	1	Male,M	/	Muntiacus gongshanensis
023	DSCF0353	JPG	2024-07-27	02:37:00	Muntiacus gongshanensis	1	Male,M1	1	Muntiacus gongshanensis1
023	DSCF0354	JPG	2024-07-27	02:37:00	Muntiacus gongshanensis	1	Male,M	/	Muntiacus gongshanensis
023	DSCF0355	JPG	2024-07-27	02:37:00	Muntiacus gongshanensis	1	Male,M	/	Muntiacus gongshanensis
023	DSCF0356	MP4	2024-07-27	02:38:00	Muntiacus gongshanensis	1	Male,M	/	Muntiacus gongshanensis
023	DSCF0357	JPG	2024-07-27	02:38:00	Muntiacus gongshanensis	1	Male,M	/	Muntiacus gongshanensis
023	DSCF0358	JPG	2024-07-27	02:38:00	Muntiacus gongshanensis	1	Male,M	/	Muntiacus gongshanensis
023	DSCF0359	JPG	2024-07-27	02:38:00	Muntiacus gongshanensis	1	Male,M	/	Muntiacus gongshanensis
023	DSCF0360	MP4	2024-07-27	02:39:00	Muntiacus gongshanensis	1	Male,M	/	Muntiacus gongshanensis
023	DSCF0365	JPG	2024-07-29	18:30:00	Muntiacus gongshanensis	1	Female,F1	1	Muntiacus gongshanensis1
023	DSCF0366	JPG	2024-07-29	18:30:00	Muntiacus gongshanensis	1	Female,F	/	Muntiacus gongshanensis
023	DSCF0367	JPG	2024-07-29	18:30:00	Muntiacus gongshanensis	1	Female,F	/	Muntiacus gongshanensis
023	DSCF0369	JPG	2024-07-29	18:34:00	Muntiacus gongshanensis	1	Male,M1	1	Muntiacus gongshanensis1
023	DSCF0370	JPG	2024-07-29	18:34:00	Muntiacus gongshanensis	1	Male,M	/	Muntiacus gongshanensis
023	DSCF0371	JPG	2024-07-29	18:34:00	Muntiacus gongshanensis	1	Male,M	/	Muntiacus gongshanensis
023	DSCF0056	JPG	2024-08-05	05:48:00	Muntiacus gongshanensis	1	Male,M1	1	Muntiacus gongshanensis1
023	DSCF0057	JPG	2024-08-05	05:48:00	Muntiacus gongshanensis	1	Male,M	/	Muntiacus gongshanensis
023	DSCF0058	JPG	2024-08-05	05:48:00	Muntiacus gongshanensis	1	Male,M	/	Muntiacus gongshanensis
023	DSCF0059	MP4	2024-08-05	05:48:00	Muntiacus gongshanensis	1	Male,M	/	Muntiacus gongshanensis
024	DSCF0027	JPG	2023-06-24	20:03:00	Muntiacus gongshanensis	1	unidentified1	1	Muntiacus gongshanensis1
024	DSCF0028	JPG	2023-06-24	20:03:00	Muntiacus gongshanensis	1	unidentified	/	Muntiacus gongshanensis
024	DSCF0046	JPG	2023-08-18	19:21:00	Muntiacus gongshanensis	1	Female,F1	1	Muntiacus gongshanensis1
024	DSCF0047	JPG	2023-08-18	19:21:00	Muntiacus gongshanensis	1	Female,F	/	Muntiacus gongshanensis
024	DSCF0048	JPG	2023-08-18	19:21:00	Muntiacus gongshanensis	1	Female,F	/	Muntiacus gongshanensis
024	DSCF0049	MP4	2023-08-18	19:21:00	Muntiacus gongshanensis	2	Female,F	/	Muntiacus gongshanensis
024	DSCF0106	JPG	2023-10-09	18:11:00	Muntiacus gongshanensis	1	Female,F1	1	Muntiacus gongshanensis1
024	DSCF0107	JPG	2023-10-09	18:11:00	Muntiacus gongshanensis	2	Female,F1；Male,M1	1	Muntiacus gongshanensis1
024	DSCF0108	JPG	2023-10-09	18:11:00	Muntiacus gongshanensis	2	Female,F；Male,M	/	Muntiacus gongshanensis
024	DSCF0109	MP4	2023-10-09	18:12:00	Muntiacus gongshanensis	2	Female,F；Male,M	/	Muntiacus gongshanensis
024	DSCF0038	JPG	2023-11-14	17:01:00	Muntiacus gongshanensis	1	Female,F1	1	Muntiacus gongshanensis1
024	DSCF0039	JPG	2023-11-14	17:01:00	Muntiacus gongshanensis	1	Female,F	/	Muntiacus gongshanensis
024	DSCF0040	JPG	2023-11-14	17:01:00	Muntiacus gongshanensis	1	Female,F	/	Muntiacus gongshanensis
024	DSCF0041	MP4	2023-11-14	17:02:00	Muntiacus gongshanensis	1	Female,F	/	Muntiacus gongshanensis
024	DSCF0042	JPG	2023-11-14	17:02:00	Muntiacus gongshanensis	1	Female,F	/	Muntiacus gongshanensis
024	DSCF0043	JPG	2023-11-14	17:02:00	Muntiacus gongshanensis	1	Female,F	/	Muntiacus gongshanensis
024	DSCF0044	JPG	2023-11-14	17:02:00	Muntiacus gongshanensis	1	Female,F	/	Muntiacus gongshanensis
024	DSCF0045	MP4	2023-11-14	17:02:00	Muntiacus gongshanensis	1	Female,F	/	Muntiacus gongshanensis
024	DSCF0046	JPG	2023-11-14	17:02:00	Muntiacus gongshanensis	1	Female,F	/	Muntiacus gongshanensis
024	DSCF0047	JPG	2023-11-14	17:02:00	Muntiacus gongshanensis	1	Female,F	/	Muntiacus gongshanensis
024	DSCF0048	JPG	2023-11-14	17:02:00	Muntiacus gongshanensis	1	Female,F	/	Muntiacus gongshanensis
024	DSCF0049	MP4	2023-11-14	17:03:00	Muntiacus gongshanensis	1	Female,F	/	Muntiacus gongshanensis
024	DSCF0054	JPG	2023-11-18	19:00:00	Muntiacus gongshanensis	1	Female,F1	1	Muntiacus gongshanensis1
024	DSCF0055	JPG	2023-11-18	19:00:00	Muntiacus gongshanensis	1	Female,F	/	Muntiacus gongshanensis
024	DSCF0056	JPG	2023-11-18	19:01:00	Muntiacus gongshanensis	1	Female,F	/	Muntiacus gongshanensis
024	DSCF0057	MP4	2023-11-18	19:01:00	Muntiacus gongshanensis	1	Female,F	/	Muntiacus gongshanensis
024	DSCF0058	JPG	2023-11-18	19:01:00	Muntiacus gongshanensis	1	Female,F	/	Muntiacus gongshanensis
024	DSCF0059	JPG	2023-11-18	19:01:00	Muntiacus gongshanensis	1	Female,F	/	Muntiacus gongshanensis
024	DSCF0060	JPG	2023-11-18	19:01:00	Muntiacus gongshanensis	1	Female,F	/	Muntiacus gongshanensis
024	DSCF0061	MP4	2023-11-18	19:01:00	Muntiacus gongshanensis	1	Female,F	/	Muntiacus gongshanensis
024	DSCF0086	JPG	2023-12-23	12:20:00	Muntiacus gongshanensis	1	Female,F1	1	Muntiacus gongshanensis1
024	DSCF0088	JPG	2023-12-23	12:21:00	Muntiacus gongshanensis	1	Female,F	/	Muntiacus gongshanensis
024	DSCF0087	JPG	2023-12-23	12:21:00	Muntiacus gongshanensis	1	Female,F	/	Muntiacus gongshanensis
024	DSCF0089	MP4	2023-12-23	12:21:00	Muntiacus gongshanensis	1	Female,F	/	Muntiacus gongshanensis
024	DSCF0090	JPG	2023-12-23	12:21:00	Muntiacus gongshanensis	1	Female,F	/	Muntiacus gongshanensis
024	DSCF0091	JPG	2023-12-23	12:21:00	Muntiacus gongshanensis	1	Female,F	/	Muntiacus gongshanensis
024	DSCF0092	JPG	2023-12-23	12:21:00	Muntiacus gongshanensis	1	Female,F	/	Muntiacus gongshanensis
024	DSCF0093	MP4	2023-12-23	12:21:00	Muntiacus gongshanensis	1	Female,F	/	Muntiacus gongshanensis
024	DSCF0094	JPG	2023-12-23	12:22:00	Muntiacus gongshanensis	1	Female,F	/	Muntiacus gongshanensis
024	DSCF0095	JPG	2023-12-23	12:22:00	Muntiacus gongshanensis	1	Female,F	/	Muntiacus gongshanensis
024	DSCF0096	JPG	2023-12-23	12:22:00	Muntiacus gongshanensis	1	Female,F	/	Muntiacus gongshanensis
024	DSCF0097	MP4	2023-12-23	12:22:00	Muntiacus gongshanensis	1	Female,F	/	Muntiacus gongshanensis
024	DSCF0098	JPG	2023-12-23	12:24:00	Muntiacus gongshanensis	1	Female,F	/	Muntiacus gongshanensis
024	DSCF0099	JPG	2023-12-23	12:24:00	Muntiacus gongshanensis	1	Female,F	/	Muntiacus gongshanensis
024	DSCF0100	JPG	2023-12-23	12:24:00	Muntiacus gongshanensis	1	Female,F	/	Muntiacus gongshanensis
024	DSCF0101	MP4	2023-12-23	12:24:00	Muntiacus gongshanensis	1	Female,F	/	Muntiacus gongshanensis
024	DSCF0102	JPG	2023-12-23	12:25:00	Muntiacus gongshanensis	2	Female,F1；Male,M1	1	Muntiacus gongshanensis1
024	DSCF0103	JPG	2023-12-23	12:25:00	Muntiacus gongshanensis	2	Female,F；Male,M	/	Muntiacus gongshanensis
024	DSCF0104	JPG	2023-12-23	12:25:00	Muntiacus gongshanensis	2	Female,F；Male,M	/	Muntiacus gongshanensis
024	DSCF0105	MP4	2023-12-23	12:25:00	Muntiacus gongshanensis	2	Female,F；Male,M	/	Muntiacus gongshanensis
024	DSCF0106	JPG	2023-12-23	12:25:00	Muntiacus gongshanensis	2	Female,F；Male,M	/	Muntiacus gongshanensis
024	DSCF0107	JPG	2023-12-23	12:25:00	Muntiacus gongshanensis	2	Female,F；Male,M	/	Muntiacus gongshanensis
024	DSCF0108	JPG	2023-12-23	12:25:00	Muntiacus gongshanensis	2	Female,F；Male,M	/	Muntiacus gongshanensis
024	DSCF0109	MP4	2023-12-23	12:25:00	Muntiacus gongshanensis	2	Female,F；Male,M	/	Muntiacus gongshanensis
024	DSCF0110	JPG	2023-12-23	12:26:00	Muntiacus gongshanensis	2	Female,F；Male,M	/	Muntiacus gongshanensis
024	DSCF0111	JPG	2023-12-23	12:26:00	Muntiacus gongshanensis	2	Female,F；Male,M	/	Muntiacus gongshanensis
024	DSCF0112	JPG	2023-12-23	12:26:00	Muntiacus gongshanensis	2	Female,F；Male,M	/	Muntiacus gongshanensis
024	DSCF0113	MP4	2023-12-23	12:26:00	Muntiacus gongshanensis	2	Female,F；Male,M	/	Muntiacus gongshanensis
024	DSCF0114	JPG	2023-12-23	12:26:00	Muntiacus gongshanensis	2	Female,F；Male,M	/	Muntiacus gongshanensis
024	DSCF0115	JPG	2023-12-23	12:26:00	Muntiacus gongshanensis	2	Female,F；Male,M	/	Muntiacus gongshanensis
024	DSCF0116	JPG	2023-12-23	12:26:00	Muntiacus gongshanensis	2	Female,F；Male,M	/	Muntiacus gongshanensis
024	DSCF0117	MP4	2023-12-23	12:26:00	Muntiacus gongshanensis	2	Female,F；Male,M	/	Muntiacus gongshanensis
024	DSCF0118	JPG	2023-12-23	13:05:00	Muntiacus gongshanensis	1	Male,M1	1	Muntiacus gongshanensis1
024	DSCF0119	JPG	2023-12-23	13:05:00	Muntiacus gongshanensis	1	Male,M	/	Muntiacus gongshanensis
024	DSCF0120	JPG	2023-12-23	13:05:00	Muntiacus gongshanensis	1	Male,M	/	Muntiacus gongshanensis
024	DSCF0121	MP4	2023-12-23	13:05:00	Muntiacus gongshanensis	1	Male,M	/	Muntiacus gongshanensis
024	DSCF0122	JPG	2023-12-27	18:34:00	Muntiacus gongshanensis	1	Male,M1	1	Muntiacus gongshanensis1
024	DSCF0123	JPG	2023-12-27	18:34:00	Muntiacus gongshanensis	1	Male,M	/	Muntiacus gongshanensis
024	DSCF0124	JPG	2023-12-27	18:34:00	Muntiacus gongshanensis	1	Male,M	/	Muntiacus gongshanensis
024	DSCF0125	MP4	2023-12-27	18:34:00	Muntiacus gongshanensis	1	Male,M	/	Muntiacus gongshanensis
024	DSCF0158	JPG	2024-01-13	20:40:00	Muntiacus gongshanensis	1	Male,M1	1	Muntiacus gongshanensis1
024	DSCF0159	JPG	2024-01-13	20:40:00	Muntiacus gongshanensis	1	Male,M	/	Muntiacus gongshanensis
024	DSCF0160	JPG	2024-01-13	20:40:00	Muntiacus gongshanensis	1	Male,M	/	Muntiacus gongshanensis
024	DSCF0161	MP4	2024-01-13	20:40:00	Muntiacus gongshanensis	1	Male,M	/	Muntiacus gongshanensis
024	DSCF0174	JPG	2024-01-17	18:54:00	Muntiacus gongshanensis	1	Female,F1	1	Muntiacus gongshanensis1
024	DSCF0175	JPG	2024-01-17	18:54:00	Muntiacus gongshanensis	1	Female,F	/	Muntiacus gongshanensis
024	DSCF0176	JPG	2024-01-17	18:54:00	Muntiacus gongshanensis	1	Female,F	/	Muntiacus gongshanensis
024	DSCF0177	MP4	2024-01-17	18:54:00	Muntiacus gongshanensis	1	Female,F	/	Muntiacus gongshanensis
024	DSCF0290	JPG	2024-04-19	19:41:00	Muntiacus gongshanensis	1	Female,F1	1	Muntiacus gongshanensis1
024	DSCF0291	JPG	2024-04-19	19:41:00	Muntiacus gongshanensis	1	Female,F	/	Muntiacus gongshanensis
024	DSCF0292	JPG	2024-04-19	19:41:00	Muntiacus gongshanensis	1	Female,F	/	Muntiacus gongshanensis
024	DSCF0293	MP4	2024-04-19	19:41:00	Muntiacus gongshanensis	1	Female,F	/	Muntiacus gongshanensis
024	DSCF0035	JPG	2024-06-09	19:30:00	Muntiacus gongshanensis	2	Female,F1；Fawn1	1	Muntiacus gongshanensis1
024	DSCF0036	JPG	2024-06-09	19:30:00	Muntiacus gongshanensis	2	Female,F；Fawn	/	Muntiacus gongshanensis
024	DSCF0037	JPG	2024-06-09	19:30:00	Muntiacus gongshanensis	2	Female,F；Fawn	/	Muntiacus gongshanensis
024	DSCF0038	MP4	2024-06-09	19:30:00	Muntiacus gongshanensis	2	Female,F；Fawn	/	Muntiacus gongshanensis
024	DSCF0039	JPG	2024-06-09	19:31:00	Muntiacus gongshanensis	2	Female,F；Fawn	/	Muntiacus gongshanensis
024	DSCF0040	JPG	2024-06-09	19:31:00	Muntiacus gongshanensis	2	Female,F；Fawn	/	Muntiacus gongshanensis
024	DSCF0041	JPG	2024-06-09	19:31:00	Muntiacus gongshanensis	2	Female,F；Fawn	/	Muntiacus gongshanensis
024	DSCF0059	JPG	2024-07-04	19:54:00	Muntiacus gongshanensis	1	Female,F1	1	Muntiacus gongshanensis1
024	DSCF0065	JPG	2024-07-23	19:34:00	Muntiacus gongshanensis	2	Female,F1；Fawn1	1	Muntiacus gongshanensis1
024	DSCF0066	JPG	2024-07-23	19:34:00	Muntiacus gongshanensis	2	Female,F；Fawn	/	Muntiacus gongshanensis
024	DSCF0067	JPG	2024-07-23	19:34:00	Muntiacus gongshanensis	2	Female,F；Fawn	/	Muntiacus gongshanensis
024	DSCF0068	MP4	2024-07-23	19:34:00	Muntiacus gongshanensis	2	Female,F；Fawn	/	Muntiacus gongshanensis
024	DSCF0069	JPG	2024-07-23	22:48:00	Muntiacus gongshanensis	2	Female,F1；Fawn1	1	Muntiacus gongshanensis1
024	DSCF0070	JPG	2024-07-23	22:48:00	Muntiacus gongshanensis	2	Female,F；Fawn	/	Muntiacus gongshanensis
024	DSCF0071	JPG	2024-07-23	22:48:00	Muntiacus gongshanensis	2	Female,F；Fawn	/	Muntiacus gongshanensis
024	DSCF0072	MP4	2024-07-23	22:49:00	Muntiacus gongshanensis	2	Female,F；Fawn	/	Muntiacus gongshanensis
024	DSCF0073	JPG	2024-08-08	19:40:00	Muntiacus gongshanensis	2	Female,F1；Fawn1	1	Muntiacus gongshanensis1
024	DSCF0074	JPG	2024-08-08	19:41:00	Muntiacus gongshanensis	2	Female,F；Fawn	/	Muntiacus gongshanensis
024	DSCF0083	JPG	2024-08-18	18:05:00	Muntiacus gongshanensis	1	Male,M1	1	Muntiacus gongshanensis1
024	DSCF0084	JPG	2024-08-18	18:05:00	Muntiacus gongshanensis	1	Male,M	/	Muntiacus gongshanensis
024	DSCF0085	JPG	2024-08-18	18:05:00	Muntiacus gongshanensis	1	Male,M	/	Muntiacus gongshanensis
024	DSCF0086	MP4	2024-08-18	18:05:00	Muntiacus gongshanensis	1	Male,M	/	Muntiacus gongshanensis
024	DSCF0099	JPG	2024-08-23	20:04:00	Muntiacus gongshanensis	2	Female,F1；Fawn1	1	Muntiacus gongshanensis1
024	DSCF0100	JPG	2024-08-23	20:04:00	Muntiacus gongshanensis	2	Female,F；Fawn	/	Muntiacus gongshanensis
024	DSCF0107	JPG	2024-09-20	20:37:00	Muntiacus gongshanensis	2	Female,F1；Fawn1	1	Muntiacus gongshanensis1
024	DSCF0108	JPG	2024-09-20	20:37:00	Muntiacus gongshanensis	2	Female,F；Fawn	/	Muntiacus gongshanensis
024	DSCF0109	JPG	2024-09-20	20:37:00	Muntiacus gongshanensis	2	Female,F；Fawn	/	Muntiacus gongshanensis
024	DSCF0110	MP4	2024-09-20	20:37:00	Muntiacus gongshanensis	2	Female,F；Fawn	/	Muntiacus gongshanensis
025	DSCF0020	JPG	2023-05-02	21:31:00	Muntiacus gongshanensis	1	Male,M1	1	Muntiacus gongshanensis1
025	DSCF0021	JPG	2023-05-02	21:31:00	Muntiacus gongshanensis	1	Male,M	/	Muntiacus gongshanensis
025	DSCF0022	MP4	2023-05-02	21:32:00	Muntiacus gongshanensis	1	Male,M	/	Muntiacus gongshanensis
025	DSCF0023	JPG	2023-05-02	21:34:00	Muntiacus gongshanensis	1	Male,M	/	Muntiacus gongshanensis
025	DSCF0036	JPG	2023-09-02	00:26:00	Muntiacus gongshanensis	1	Male,M1	1	Muntiacus gongshanensis1
025	DSCF0037	JPG	2023-09-02	00:26:00	Muntiacus gongshanensis	1	Male,M	/	Muntiacus gongshanensis
025	DSCF0038	JPG	2023-09-02	00:26:00	Muntiacus gongshanensis	1	Male,M	/	Muntiacus gongshanensis
025	DSCF0039	MP4	2023-09-02	00:27:00	Muntiacus gongshanensis	1	Male,M	/	Muntiacus gongshanensis
025	DSCF0064	JPG	2023-09-14	21:22:00	Muntiacus gongshanensis	2	Male,M1；Male,M1	1	Muntiacus gongshanensis1
025	DSCF0065	JPG	2023-09-14	21:22:00	Muntiacus gongshanensis	2	Male,M；Male,M	/	Muntiacus gongshanensis
025	DSCF0066	JPG	2023-09-14	21:22:00	Muntiacus gongshanensis	2	Male,M；Male,M	/	Muntiacus gongshanensis
025	DSCF0067	MP4	2023-09-14	21:23:00	Muntiacus gongshanensis	2	Male,M；Male,M	/	Muntiacus gongshanensis
025	DSCF0003	JPG	2024-04-24	19:14:00	Muntiacus gongshanensis	1	Female,F1	1	Muntiacus gongshanensis1
025	DSCF0004	JPG	2024-04-24	19:14:00	Muntiacus gongshanensis	1	Female,F	/	Muntiacus gongshanensis
025	DSCF0005	JPG	2024-04-24	19:14:00	Muntiacus gongshanensis	1	Female,F	/	Muntiacus gongshanensis
025	DSCF0006	MP4	2024-04-24	19:15:00	Muntiacus gongshanensis	1	Female,F	/	Muntiacus gongshanensis
025	DSCF0064	JPG	2024-07-31	01:55:00	Muntiacus gongshanensis	1	Male,M1	1	Muntiacus gongshanensis1
025	DSCF0065	JPG	2024-07-31	01:55:00	Muntiacus gongshanensis	1	Male,M	/	Muntiacus gongshanensis
025	DSCF0066	JPG	2024-07-31	01:55:00	Muntiacus gongshanensis	1	Male,M	/	Muntiacus gongshanensis
025	DSCF0067	MP4	2024-07-31	01:55:00	Muntiacus gongshanensis	1	Male,M	/	Muntiacus gongshanensis
025	DSCF0086	JPG	2024-08-19	20:32:00	Muntiacus gongshanensis	2	Female,F1；Male,M1	1	Muntiacus gongshanensis1
025	DSCF0087	JPG	2024-08-19	20:32:00	Muntiacus gongshanensis	2	Female,F；Male,M	/	Muntiacus gongshanensis
025	DSCF0088	JPG	2024-08-19	20:32:00	Muntiacus gongshanensis	2	Female,F；Male,M	/	Muntiacus gongshanensis
025	DSCF0089	MP4	2024-08-19	20:32:00	Muntiacus gongshanensis	2	Female,F；Male,M	/	Muntiacus gongshanensis
025	DSCF0090	JPG	2024-08-19	20:36:00	Muntiacus gongshanensis	1	Female,F1	1	Muntiacus gongshanensis1
025	DSCF0091	JPG	2024-08-19	20:36:00	Muntiacus gongshanensis	1	Female,F	/	Muntiacus gongshanensis
025	DSCF0092	JPG	2024-08-19	20:36:00	Muntiacus gongshanensis	1	Female,F	/	Muntiacus gongshanensis
025	DSCF0093	MP4	2024-08-19	20:37:00	Muntiacus gongshanensis	1	Female,F	/	Muntiacus gongshanensis
025	DSCF0094	JPG	2024-08-24	20:24:00	Muntiacus gongshanensis	1	Female,F1	1	Muntiacus gongshanensis1
025	DSCF0095	JPG	2024-08-24	20:24:00	Muntiacus gongshanensis	1	Female,F	/	Muntiacus gongshanensis
025	DSCF0096	JPG	2024-08-24	20:24:00	Muntiacus gongshanensis	1	Female,F	/	Muntiacus gongshanensis
025	DSCF0097	MP4	2024-08-24	20:25:00	Muntiacus gongshanensis	1	Female,F	/	Muntiacus gongshanensis
025	DSCF0098	JPG	2024-09-08	20:57:00	Muntiacus gongshanensis	1	Female,F1	1	Muntiacus gongshanensis1
025	DSCF0099	JPG	2024-09-08	20:57:00	Muntiacus gongshanensis	1	Female,F	/	Muntiacus gongshanensis
025	DSCF0100	JPG	2024-09-08	20:57:00	Muntiacus gongshanensis	1	Female,F	/	Muntiacus gongshanensis
025	DSCF0101	MP4	2024-09-08	20:58:00	Muntiacus gongshanensis	1	Female,F	/	Muntiacus gongshanensis
025	DSCF0102	JPG	2024-09-08	20:58:00	Muntiacus gongshanensis	1	Female,F	/	Muntiacus gongshanensis
025	DSCF0103	JPG	2024-09-08	20:58:00	Muntiacus gongshanensis	1	Female,F	/	Muntiacus gongshanensis
025	DSCF0104	JPG	2024-09-08	20:58:00	Muntiacus gongshanensis	1	Female,F	/	Muntiacus gongshanensis
025	DSCF0105	MP4	2024-09-08	20:58:00	Muntiacus gongshanensis	1	Female,F	/	Muntiacus gongshanensis
025	DSCF0106	JPG	2024-09-08	20:59:00	Muntiacus gongshanensis	1	Female,F	/	Muntiacus gongshanensis
025	DSCF0107	JPG	2024-09-08	20:59:00	Muntiacus gongshanensis	1	Female,F	/	Muntiacus gongshanensis
025	DSCF0108	JPG	2024-09-08	20:59:00	Muntiacus gongshanensis	1	Female,F	/	Muntiacus gongshanensis
025	DSCF0109	MP4	2024-09-08	20:59:00	Muntiacus gongshanensis	1	Female,F	/	Muntiacus gongshanensis
025	DSCF0110	JPG	2024-09-09	21:49:00	Muntiacus gongshanensis	1	Male,M1	1	Muntiacus gongshanensis1
025	DSCF0111	JPG	2024-09-09	21:49:00	Muntiacus gongshanensis	1	Male,M	/	Muntiacus gongshanensis
025	DSCF0112	JPG	2024-09-09	21:49:00	Muntiacus gongshanensis	1	Male,M	/	Muntiacus gongshanensis
025	DSCF0113	MP4	2024-09-09	21:49:00	Muntiacus gongshanensis	1	Male,M	/	Muntiacus gongshanensis
025	DSCF0114	JPG	2024-09-09	21:50:00	Muntiacus gongshanensis	1	Male,M	/	Muntiacus gongshanensis
025	DSCF0115	JPG	2024-09-09	21:50:00	Muntiacus gongshanensis	1	Male,M	/	Muntiacus gongshanensis
025	DSCF0116	JPG	2024-09-09	21:50:00	Muntiacus gongshanensis	1	Male,M	/	Muntiacus gongshanensis
025	DSCF0117	MP4	2024-09-09	21:50:00	Muntiacus gongshanensis	1	Male,M	/	Muntiacus gongshanensis
025	DSCF0118	JPG	2024-09-17	20:04:00	Muntiacus gongshanensis	1	Female,F1	1	Muntiacus gongshanensis1
025	DSCF0119	JPG	2024-09-17	20:04:00	Muntiacus gongshanensis	1	Female,F	/	Muntiacus gongshanensis
025	DSCF0120	JPG	2024-09-17	20:04:00	Muntiacus gongshanensis	1	Female,F	/	Muntiacus gongshanensis
025	DSCF0121	MP4	2024-09-17	20:04:00	Muntiacus gongshanensis	1	Female,F	/	Muntiacus gongshanensis
025	DSCF0126	JPG	2024-09-20	20:40:00	Muntiacus gongshanensis	1	Female,F1	1	Muntiacus gongshanensis1
025	DSCF0127	JPG	2024-09-20	20:40:00	Muntiacus gongshanensis	1	Female,F	/	Muntiacus gongshanensis
025	DSCF0128	JPG	2024-09-20	20:40:00	Muntiacus gongshanensis	1	Female,F	/	Muntiacus gongshanensis
025	DSCF0129	MP4	2024-09-20	20:40:00	Muntiacus gongshanensis	1	Female,F	/	Muntiacus gongshanensis
026	DSCF0491	JPG	2023-10-29	19:18:00	Muntiacus gongshanensis	1	Male,M1	1	Muntiacus gongshanensis1
026	DSCF0492	JPG	2023-10-29	19:18:00	Muntiacus gongshanensis	1	Male,M	/	Muntiacus gongshanensis
026	DSCF0493	JPG	2023-10-29	19:18:00	Muntiacus gongshanensis	1	Male,M	/	Muntiacus gongshanensis
026	DSCF0494	MP4	2023-10-29	19:19:00	Muntiacus gongshanensis	1	Male,M	/	Muntiacus gongshanensis
026	DSCF0594	JPG	2024-07-28	21:20:00	Muntiacus gongshanensis	1	unidentified1	1	Muntiacus gongshanensis1
026	DSCF0596	JPG	2024-07-28	21:20:00	Muntiacus gongshanensis	1	unidentified	/	Muntiacus gongshanensis
026	DSCF0595	JPG	2024-07-28	21:20:00	Muntiacus gongshanensis	1	unidentified	/	Muntiacus gongshanensis
026	DSCF0597	MP4	2024-07-28	21:21:00	Muntiacus gongshanensis	1	unidentified	/	Muntiacus gongshanensis
026	DSCF0125	JPG	2024-09-08	19:59:00	Muntiacus gongshanensis	1	Female,F1	1	Muntiacus gongshanensis1
026	DSCF0126	JPG	2024-09-08	19:59:00	Muntiacus gongshanensis	1	Female,F	/	Muntiacus gongshanensis
026	DSCF0127	JPG	2024-09-08	19:59:00	Muntiacus gongshanensis	1	Female,F	/	Muntiacus gongshanensis
026	DSCF0128	MP4	2024-09-08	20:00:00	Muntiacus gongshanensis	1	Female,F	/	Muntiacus gongshanensis
026	DSCF0189	JPG	2024-09-22	02:26:00	Muntiacus gongshanensis	1	Female,F1	1	Muntiacus gongshanensis1
026	DSCF0190	JPG	2024-09-22	02:26:00	Muntiacus gongshanensis	1	Female,F	/	Muntiacus gongshanensis
026	DSCF0191	JPG	2024-09-22	02:26:00	Muntiacus gongshanensis	1	Female,F	/	Muntiacus gongshanensis
029	!SCF0054	JPG	2023-07-16	09:43:00	Muntiacus gongshanensis	1	unidentified1	1	Muntiacus gongshanensis1
029	!SCF0062	JPG	2023-07-21	01:19:00	Muntiacus gongshanensis	1	Male,M1	1	Muntiacus gongshanensis1
029	!SCF0063	JPG	2023-07-21	01:19:00	Muntiacus gongshanensis	1	Male,M	/	Muntiacus gongshanensis
029	!SCF0064	JPG	2023-07-21	01:19:00	Muntiacus gongshanensis	1	Male,M	/	Muntiacus gongshanensis
029	!SCF0065	MP4	2023-07-21	01:19:00	Muntiacus gongshanensis	1	Male,M	/	Muntiacus gongshanensis
029	!SCF0066	JPG	2023-07-21	01:19:00	Muntiacus gongshanensis	1	Male,M	/	Muntiacus gongshanensis
029	!SCF0067	JPG	2023-07-21	01:19:00	Muntiacus gongshanensis	1	Male,M	/	Muntiacus gongshanensis
029	!SCF0068	JPG	2023-07-21	01:19:00	Muntiacus gongshanensis	1	Male,M	/	Muntiacus gongshanensis
029	!SCF0069	MP4	2023-07-21	01:20:00	Muntiacus gongshanensis	1	Male,M	/	Muntiacus gongshanensis
029	!SCF0073	MP4	2023-07-21	01:22:00	Muntiacus gongshanensis	1	Male,M	/	Muntiacus gongshanensis
029	!SCF0070	JPG	2023-07-21	01:22:00	Muntiacus gongshanensis	1	Male,M	/	Muntiacus gongshanensis
029	!SCF0072	JPG	2023-07-21	01:22:00	Muntiacus gongshanensis	1	Male,M	/	Muntiacus gongshanensis
029	!SCF0071	JPG	2023-07-21	01:22:00	Muntiacus gongshanensis	1	Male,M	/	Muntiacus gongshanensis
029	DSCF0004	JPG	2023-09-16	19:00:00	Muntiacus gongshanensis	1	Female,F1	1	Muntiacus gongshanensis1
029	DSCF0005	JPG	2023-09-16	19:00:00	Muntiacus gongshanensis	1	Female,F	/	Muntiacus gongshanensis
029	DSCF0006	JPG	2023-09-16	19:00:00	Muntiacus gongshanensis	1	Female,F	/	Muntiacus gongshanensis
029	DSCF0007	MP4	2023-09-16	19:00:00	Muntiacus gongshanensis	1	Female,F	/	Muntiacus gongshanensis
029	DSCF0064	JPG	2023-10-16	02:58:00	Muntiacus gongshanensis	1	Female,F1	1	Muntiacus gongshanensis1
029	DSCF0065	JPG	2023-10-16	02:58:00	Muntiacus gongshanensis	1	Female,F	/	Muntiacus gongshanensis
029	DSCF0066	JPG	2023-10-16	02:58:00	Muntiacus gongshanensis	1	Female,F	/	Muntiacus gongshanensis
029	DSCF0067	MP4	2023-10-16	02:58:00	Muntiacus gongshanensis	1	Female,F	/	Muntiacus gongshanensis
029	DSCF0069	JPG	2023-10-16	02:58:00	Muntiacus gongshanensis	1	Female,F	/	Muntiacus gongshanensis
029	DSCF0068	JPG	2023-10-16	02:58:00	Muntiacus gongshanensis	1	Female,F	/	Muntiacus gongshanensis
029	DSCF0070	JPG	2023-10-16	02:58:00	Muntiacus gongshanensis	1	Female,F	/	Muntiacus gongshanensis
029	DSCF0071	MP4	2023-10-16	02:58:00	Muntiacus gongshanensis	1	Female,F	/	Muntiacus gongshanensis
029	DSCF0073	JPG	2023-10-16	02:59:00	Muntiacus gongshanensis	1	Female,F	/	Muntiacus gongshanensis
029	DSCF0072	JPG	2023-10-16	02:59:00	Muntiacus gongshanensis	1	Female,F	/	Muntiacus gongshanensis
029	DSCF0074	JPG	2023-10-16	02:59:00	Muntiacus gongshanensis	1	Female,F	/	Muntiacus gongshanensis
029	DSCF0075	MP4	2023-10-16	03:00:00	Muntiacus gongshanensis	1	Female,F	/	Muntiacus gongshanensis
029	DSCF0077	JPG	2023-10-16	03:00:00	Muntiacus gongshanensis	1	Female,F	/	Muntiacus gongshanensis
029	DSCF0076	JPG	2023-10-16	03:00:00	Muntiacus gongshanensis	1	Female,F	/	Muntiacus gongshanensis
029	DSCF0078	JPG	2023-10-16	03:00:00	Muntiacus gongshanensis	1	Female,F	/	Muntiacus gongshanensis
029	DSCF0079	MP4	2023-10-16	03:00:00	Muntiacus gongshanensis	1	Female,F	/	Muntiacus gongshanensis
029	DSCF0081	JPG	2023-10-16	03:01:00	Muntiacus gongshanensis	1	Female,F	/	Muntiacus gongshanensis
029	DSCF0080	JPG	2023-10-16	03:01:00	Muntiacus gongshanensis	1	Female,F	/	Muntiacus gongshanensis
029	DSCF0082	JPG	2023-10-16	03:01:00	Muntiacus gongshanensis	1	Female,F	/	Muntiacus gongshanensis
029	DSCF0083	MP4	2023-10-16	03:01:00	Muntiacus gongshanensis	1	Female,F	/	Muntiacus gongshanensis
029	DSCF0085	JPG	2023-10-16	03:02:00	Muntiacus gongshanensis	1	Female,F	/	Muntiacus gongshanensis
029	DSCF0084	JPG	2023-10-16	03:02:00	Muntiacus gongshanensis	1	Female,F	/	Muntiacus gongshanensis
029	DSCF0086	JPG	2023-10-16	03:02:00	Muntiacus gongshanensis	1	Female,F	/	Muntiacus gongshanensis
029	DSCF0087	MP4	2023-10-16	03:02:00	Muntiacus gongshanensis	1	Female,F	/	Muntiacus gongshanensis
029	DSCF0089	JPG	2023-10-16	03:12:00	Muntiacus gongshanensis	2	Female,F1；Male,M1	1	Muntiacus gongshanensis1
029	DSCF0088	JPG	2023-10-16	03:12:00	Muntiacus gongshanensis	2	Female,F；Male,M	/	Muntiacus gongshanensis
029	DSCF0090	JPG	2023-10-16	03:12:00	Muntiacus gongshanensis	2	Female,F；Male,M	/	Muntiacus gongshanensis
029	DSCF0091	MP4	2023-10-16	03:12:00	Muntiacus gongshanensis	2	Female,F；Male,M	/	Muntiacus gongshanensis
029	DSCF0093	JPG	2023-10-16	03:13:00	Muntiacus gongshanensis	2	Female,F；Male,M	/	Muntiacus gongshanensis
029	DSCF0092	JPG	2023-10-16	03:13:00	Muntiacus gongshanensis	2	Female,F；Male,M	/	Muntiacus gongshanensis
029	DSCF0094	JPG	2023-10-16	03:13:00	Muntiacus gongshanensis	2	Female,F；Male,M	/	Muntiacus gongshanensis
029	DSCF0095	MP4	2023-10-16	03:13:00	Muntiacus gongshanensis	2	Female,F；Male,M	/	Muntiacus gongshanensis
029	DSCF0120	JPG	2023-10-22	09:01:00	Muntiacus gongshanensis	1	Female,F1	1	Muntiacus gongshanensis1
029	DSCF0121	JPG	2023-10-22	09:01:00	Muntiacus gongshanensis	1	Female,F	/	Muntiacus gongshanensis
029	DSCF0122	JPG	2023-10-22	09:01:00	Muntiacus gongshanensis	1	Female,F	/	Muntiacus gongshanensis
029	DSCF0123	MP4	2023-10-22	09:01:00	Muntiacus gongshanensis	1	Female,F	/	Muntiacus gongshanensis
029	DSCF0293	JPG	2023-11-29	07:27:00	Muntiacus gongshanensis	1	Female,F1	1	Muntiacus gongshanensis1
029	DSCF0292	JPG	2023-11-29	07:27:00	Muntiacus gongshanensis	1	Female,F	/	Muntiacus gongshanensis
029	DSCF0294	JPG	2023-11-29	07:27:00	Muntiacus gongshanensis	1	Female,F	/	Muntiacus gongshanensis
029	DSCF0295	MP4	2023-11-29	07:27:00	Muntiacus gongshanensis	1	Female,F	/	Muntiacus gongshanensis
029	DSCF0297	JPG	2023-11-29	07:28:00	Muntiacus gongshanensis	1	Female,F	/	Muntiacus gongshanensis
029	DSCF0296	JPG	2023-11-29	07:28:00	Muntiacus gongshanensis	1	Female,F	/	Muntiacus gongshanensis
029	DSCF0298	JPG	2023-11-29	07:28:00	Muntiacus gongshanensis	1	Female,F	/	Muntiacus gongshanensis
029	DSCF0299	MP4	2023-11-29	07:28:00	Muntiacus gongshanensis	1	Female,F	/	Muntiacus gongshanensis
029	DSCF0301	JPG	2023-11-29	07:28:00	Muntiacus gongshanensis	1	Female,F	/	Muntiacus gongshanensis
029	DSCF0300	JPG	2023-11-29	07:28:00	Muntiacus gongshanensis	1	Female,F	/	Muntiacus gongshanensis
029	DSCF0302	JPG	2023-11-29	07:28:00	Muntiacus gongshanensis	1	Female,F	/	Muntiacus gongshanensis
029	DSCF0303	MP4	2023-11-29	07:28:00	Muntiacus gongshanensis	1	Female,F	/	Muntiacus gongshanensis
029	DSCF0305	JPG	2023-11-29	07:31:00	Muntiacus gongshanensis	1	Female,F	/	Muntiacus gongshanensis
029	DSCF0304	JPG	2023-11-29	07:31:00	Muntiacus gongshanensis	1	Female,F	/	Muntiacus gongshanensis
029	DSCF0306	JPG	2023-11-29	07:31:00	Muntiacus gongshanensis	1	Female,F	/	Muntiacus gongshanensis
029	DSCF0307	MP4	2023-11-29	07:32:00	Muntiacus gongshanensis	1	Female,F	/	Muntiacus gongshanensis
029	DSCF0309	JPG	2023-11-29	07:37:00	Muntiacus gongshanensis	1	Female,F	/	Muntiacus gongshanensis
029	DSCF0308	JPG	2023-11-29	07:37:00	Muntiacus gongshanensis	1	Female,F	/	Muntiacus gongshanensis
029	DSCF0310	JPG	2023-11-29	07:37:00	Muntiacus gongshanensis	1	Female,F	/	Muntiacus gongshanensis
029	DSCF0311	MP4	2023-11-29	07:37:00	Muntiacus gongshanensis	1	Female,F	/	Muntiacus gongshanensis
029	DSCF0468	JPG	2024-03-28	19:24:00	Muntiacus gongshanensis	1	Female,F1	1	Muntiacus gongshanensis1
029	DSCF0469	JPG	2024-03-28	19:24:00	Muntiacus gongshanensis	1	Female,F	/	Muntiacus gongshanensis
029	DSCF0470	JPG	2024-03-28	19:24:00	Muntiacus gongshanensis	1	Female,F	/	Muntiacus gongshanensis
029	DSCF0471	MP4	2024-03-28	19:25:00	Muntiacus gongshanensis	1	Female,F	/	Muntiacus gongshanensis
029	DSCF0509	JPG	2024-04-30	21:18:00	Muntiacus gongshanensis	1	Female,F1	1	Muntiacus gongshanensis1
029	DSCF0508	JPG	2024-04-30	21:18:00	Muntiacus gongshanensis	1	Female,F	/	Muntiacus gongshanensis
029	DSCF0510	JPG	2024-04-30	21:18:00	Muntiacus gongshanensis	1	Female,F	/	Muntiacus gongshanensis
029	DSCF0511	MP4	2024-04-30	21:18:00	Muntiacus gongshanensis	1	Female,F	/	Muntiacus gongshanensis
029	DSCF0536	JPG	2024-05-12	19:52:00	Muntiacus gongshanensis	1	Female,F1	1	Muntiacus gongshanensis1
029	DSCF0537	JPG	2024-05-12	19:52:00	Muntiacus gongshanensis	1	Female,F	/	Muntiacus gongshanensis
029	DSCF0538	JPG	2024-05-12	19:52:00	Muntiacus gongshanensis	1	Female,F	/	Muntiacus gongshanensis
029	DSCF0539	MP4	2024-05-12	19:52:00	Muntiacus gongshanensis	1	Female,F	/	Muntiacus gongshanensis
029	DSCF0608	JPG	2024-06-12	18:38:00	Muntiacus gongshanensis	1	Female,F1	1	Muntiacus gongshanensis1
029	DSCF0609	JPG	2024-06-12	18:38:00	Muntiacus gongshanensis	1	Female,F	/	Muntiacus gongshanensis
029	DSCF0610	JPG	2024-06-12	18:38:00	Muntiacus gongshanensis	1	Female,F	/	Muntiacus gongshanensis
029	DSCF0611	MP4	2024-06-12	18:38:00	Muntiacus gongshanensis	1	Female,F	/	Muntiacus gongshanensis
029	DSCF0652	JPG	2024-07-06	17:38:00	Muntiacus gongshanensis	1	Female,F1	1	Muntiacus gongshanensis1
029	DSCF0653	JPG	2024-07-06	17:38:00	Muntiacus gongshanensis	1	Female,F	/	Muntiacus gongshanensis
029	DSCF0654	JPG	2024-07-06	17:38:00	Muntiacus gongshanensis	1	Female,F	/	Muntiacus gongshanensis
029	DSCF0655	MP4	2024-07-06	17:38:00	Muntiacus gongshanensis	1	Female,F	/	Muntiacus gongshanensis
029	DSCF0657	JPG	2024-07-09	23:19:00	Muntiacus gongshanensis	1	Male,M1	1	Muntiacus gongshanensis1
029	DSCF0656	JPG	2024-07-09	23:19:00	Muntiacus gongshanensis	1	Male,M	/	Muntiacus gongshanensis
029	DSCF0658	JPG	2024-07-09	23:19:00	Muntiacus gongshanensis	1	Male,M	/	Muntiacus gongshanensis
029	DSCF0659	MP4	2024-07-09	23:19:00	Muntiacus gongshanensis	1	Male,M	/	Muntiacus gongshanensis
029	DSCF0668	JPG	2024-07-14	19:26:00	Muntiacus gongshanensis	1	Male,M1	1	Muntiacus gongshanensis1
029	DSCF0669	JPG	2024-07-14	19:26:00	Muntiacus gongshanensis	1	Male,M	/	Muntiacus gongshanensis
029	DSCF0670	JPG	2024-07-14	19:26:00	Muntiacus gongshanensis	1	Male,M	/	Muntiacus gongshanensis
029	DSCF0671	MP4	2024-07-14	19:26:00	Muntiacus gongshanensis	1	Male,M	/	Muntiacus gongshanensis
029	DSCF0672	JPG	2024-07-18	09:54:00	Muntiacus gongshanensis	1	Female,F1	1	Muntiacus gongshanensis1
029	DSCF0673	JPG	2024-07-18	09:54:00	Muntiacus gongshanensis	1	Female,F	/	Muntiacus gongshanensis
029	DSCF0674	JPG	2024-07-18	09:54:00	Muntiacus gongshanensis	1	Female,F	/	Muntiacus gongshanensis
029	DSCF0675	MP4	2024-07-18	09:54:00	Muntiacus gongshanensis	1	Female,F	/	Muntiacus gongshanensis
029	DSCF0692	JPG	2024-08-11	03:42:00	Muntiacus gongshanensis	1	unidentified1	1	Muntiacus gongshanensis1
029	DSCF0694	JPG	2024-08-11	03:42:00	Muntiacus gongshanensis	1	unidentified	/	Muntiacus gongshanensis
029	DSCF0693	JPG	2024-08-11	03:42:00	Muntiacus gongshanensis	1	unidentified	/	Muntiacus gongshanensis
029	DSCF0695	MP4	2024-08-11	03:42:00	Muntiacus gongshanensis	1	unidentified	/	Muntiacus gongshanensis
030	DSCF1047	JPG	2024-05-17	16:02:00	Muntiacus gongshanensis	1	Male,M1	1	Muntiacus gongshanensis1
030	DSCF1048	JPG	2024-05-17	16:02:00	Muntiacus gongshanensis	1	Male,M	/	Muntiacus gongshanensis
030	DSCF1049	JPG	2024-05-17	16:02:00	Muntiacus gongshanensis	1	Male,M	/	Muntiacus gongshanensis
030	DSCF1050	MP4	2024-05-17	16:02:00	Muntiacus gongshanensis	1	Male,M	/	Muntiacus gongshanensis
030	DSCF1051	JPG	2024-05-17	16:02:00	Muntiacus gongshanensis	1	Male,M	/	Muntiacus gongshanensis
030	DSCF1052	JPG	2024-05-17	16:02:00	Muntiacus gongshanensis	1	Male,M	/	Muntiacus gongshanensis
030	DSCF1053	JPG	2024-05-17	16:02:00	Muntiacus gongshanensis	1	Male,M	/	Muntiacus gongshanensis
030	DSCF1054	MP4	2024-05-17	16:02:00	Muntiacus gongshanensis	1	Male,M	/	Muntiacus gongshanensis
030	DSCF1055	JPG	2024-05-17	16:04:00	Muntiacus gongshanensis	1	Male,M	/	Muntiacus gongshanensis
030	DSCF1056	JPG	2024-05-17	16:04:00	Muntiacus gongshanensis	1	Male,M	/	Muntiacus gongshanensis
030	DSCF1057	JPG	2024-05-17	16:04:00	Muntiacus gongshanensis	1	Male,M	/	Muntiacus gongshanensis
030	DSCF1058	MP4	2024-05-17	16:05:00	Muntiacus gongshanensis	1	Male,M	/	Muntiacus gongshanensis
030	DSCF1059	JPG	2024-05-17	16:05:00	Muntiacus gongshanensis	1	Male,M	/	Muntiacus gongshanensis
030	DSCF1060	JPG	2024-05-17	16:05:00	Muntiacus gongshanensis	1	Male,M	/	Muntiacus gongshanensis
030	DSCF1061	JPG	2024-05-17	16:05:00	Muntiacus gongshanensis	1	Male,M	/	Muntiacus gongshanensis
030	DSCF1062	MP4	2024-05-17	16:05:00	Muntiacus gongshanensis	1	Male,M	/	Muntiacus gongshanensis
030	DSCF1063	JPG	2024-05-17	16:06:00	Muntiacus gongshanensis	1	Male,M	/	Muntiacus gongshanensis
030	DSCF1064	JPG	2024-05-17	16:06:00	Muntiacus gongshanensis	1	Male,M	/	Muntiacus gongshanensis
030	DSCF1065	JPG	2024-05-17	16:06:00	Muntiacus gongshanensis	1	Male,M	/	Muntiacus gongshanensis
030	DSCF1066	MP4	2024-05-17	16:07:00	Muntiacus gongshanensis	1	Male,M	/	Muntiacus gongshanensis
030	DSCF1067	JPG	2024-05-17	16:07:00	Muntiacus gongshanensis	1	Male,M	/	Muntiacus gongshanensis
030	DSCF1068	JPG	2024-05-17	16:07:00	Muntiacus gongshanensis	1	Male,M	/	Muntiacus gongshanensis
030	DSCF1069	JPG	2024-05-17	16:07:00	Muntiacus gongshanensis	1	Male,M	/	Muntiacus gongshanensis
030	DSCF1070	MP4	2024-05-17	16:07:00	Muntiacus gongshanensis	1	Male,M	/	Muntiacus gongshanensis
030	DSCF1091	JPG	2024-06-05	18:15:00	Muntiacus gongshanensis	1	Male,M1	1	Muntiacus gongshanensis1
030	DSCF1092	JPG	2024-06-05	18:15:00	Muntiacus gongshanensis	1	Male,M	/	Muntiacus gongshanensis
030	DSCF1093	JPG	2024-06-05	18:15:00	Muntiacus gongshanensis	1	Male,M	/	Muntiacus gongshanensis
030	DSCF1094	MP4	2024-06-05	18:15:00	Muntiacus gongshanensis	1	Male,M	/	Muntiacus gongshanensis
030	DSCF1095	JPG	2024-06-05	18:15:00	Muntiacus gongshanensis	1	Male,M	/	Muntiacus gongshanensis
030	DSCF1096	JPG	2024-06-05	18:15:00	Muntiacus gongshanensis	1	Male,M	/	Muntiacus gongshanensis
030	DSCF1097	JPG	2024-06-05	18:15:00	Muntiacus gongshanensis	1	Male,M	/	Muntiacus gongshanensis
030	DSCF1098	MP4	2024-06-05	18:16:00	Muntiacus gongshanensis	1	Male,M	/	Muntiacus gongshanensis
030	DSCF1104	JPG	2024-06-13	17:57:00	Muntiacus gongshanensis	1	Male,M1	1	Muntiacus gongshanensis1
030	DSCF1103	JPG	2024-06-13	17:57:00	Muntiacus gongshanensis	1	Male,M	/	Muntiacus gongshanensis
030	DSCF1105	JPG	2024-06-13	17:57:00	Muntiacus gongshanensis	1	Male,M	/	Muntiacus gongshanensis
030	DSCF1106	MP4	2024-06-13	17:57:00	Muntiacus gongshanensis	1	Male,M	/	Muntiacus gongshanensis
030	DSCF1107	JPG	2024-06-13	18:01:00	Muntiacus gongshanensis	1	Male,M	/	Muntiacus gongshanensis
030	DSCF1108	JPG	2024-06-13	18:01:00	Muntiacus gongshanensis	1	Male,M	/	Muntiacus gongshanensis
030	DSCF1109	JPG	2024-06-13	18:01:00	Muntiacus gongshanensis	1	Male,M	/	Muntiacus gongshanensis
030	DSCF1110	MP4	2024-06-13	18:01:00	Muntiacus gongshanensis	1	Male,M	/	Muntiacus gongshanensis
030	DSCF1111	JPG	2024-06-13	18:01:00	Muntiacus gongshanensis	1	Male,M	/	Muntiacus gongshanensis
030	DSCF1112	JPG	2024-06-13	18:01:00	Muntiacus gongshanensis	1	Male,M	/	Muntiacus gongshanensis
030	DSCF1113	JPG	2024-06-13	18:01:00	Muntiacus gongshanensis	1	Male,M	/	Muntiacus gongshanensis
030	DSCF1114	MP4	2024-06-13	18:02:00	Muntiacus gongshanensis	1	Male,M	/	Muntiacus gongshanensis
030	DSCF1115	JPG	2024-06-13	18:02:00	Muntiacus gongshanensis	1	Male,M	/	Muntiacus gongshanensis
030	DSCF1116	JPG	2024-06-13	18:02:00	Muntiacus gongshanensis	1	Male,M	/	Muntiacus gongshanensis
030	DSCF1117	JPG	2024-06-13	18:02:00	Muntiacus gongshanensis	1	Male,M	/	Muntiacus gongshanensis
030	DSCF1118	MP4	2024-06-13	18:02:00	Muntiacus gongshanensis	1	Male,M	/	Muntiacus gongshanensis
030	DSCF1119	JPG	2024-06-13	19:13:00	Muntiacus gongshanensis	1	Male,M1	1	Muntiacus gongshanensis1
030	DSCF1121	JPG	2024-06-13	19:13:00	Muntiacus gongshanensis	1	Male,M	/	Muntiacus gongshanensis
030	DSCF1120	JPG	2024-06-13	19:13:00	Muntiacus gongshanensis	1	Male,M	/	Muntiacus gongshanensis
030	DSCF1122	MP4	2024-06-13	19:13:00	Muntiacus gongshanensis	1	Male,M	/	Muntiacus gongshanensis
030	DSCF1123	JPG	2024-06-13	19:48:00	Muntiacus gongshanensis	1	Male,M	/	Muntiacus gongshanensis
030	DSCF1124	JPG	2024-06-13	19:48:00	Muntiacus gongshanensis	1	Male,M	/	Muntiacus gongshanensis
030	DSCF1125	JPG	2024-06-13	19:48:00	Muntiacus gongshanensis	1	Male,M	/	Muntiacus gongshanensis
030	DSCF1126	MP4	2024-06-13	19:48:00	Muntiacus gongshanensis	1	Male,M	/	Muntiacus gongshanensis
032	DSCF0014	JPG	2023-06-22	20:13:00	Muntiacus gongshanensis	1	Male,M1	1	Muntiacus gongshanensis1
032	DSCF0015	JPG	2023-06-22	20:13:00	Muntiacus gongshanensis	1	Male,M	/	Muntiacus gongshanensis
032	DSCF0016	JPG	2023-06-22	20:13:00	Muntiacus gongshanensis	1	Male,M	/	Muntiacus gongshanensis
032	DSCF0017	MP4	2023-06-22	20:13:00	Muntiacus gongshanensis	1	Male,M	/	Muntiacus gongshanensis
032	DSCF0082	JPG	2023-11-02	22:08:00	Muntiacus gongshanensis	1	Male,M1	1	Muntiacus gongshanensis1
032	DSCF0083	JPG	2023-11-02	22:08:00	Muntiacus gongshanensis	1	Male,M	/	Muntiacus gongshanensis
032	DSCF0084	JPG	2023-11-02	22:08:00	Muntiacus gongshanensis	1	Male,M	/	Muntiacus gongshanensis
032	DSCF0085	MP4	2023-11-02	22:09:00	Muntiacus gongshanensis	1	Male,M	/	Muntiacus gongshanensis
032	DSCF0117	JPG	2024-04-03	19:34:00	Muntiacus gongshanensis	1	unidentified1	1	Muntiacus gongshanensis1
032	DSCF0118	JPG	2024-04-03	19:34:00	Muntiacus gongshanensis	1	unidentified	/	Muntiacus gongshanensis
032	DSCF0119	JPG	2024-04-03	19:34:00	Muntiacus gongshanensis	1	unidentified	/	Muntiacus gongshanensis
032	DSCF0120	MP4	2024-04-03	19:34:00	Muntiacus gongshanensis	1	unidentified	/	Muntiacus gongshanensis
032	DSCF0121	JPG	2024-04-10	19:22:00	Muntiacus gongshanensis	2	Female,F1；Male,M1	1	Muntiacus gongshanensis1
032	DSCF0122	JPG	2024-04-10	19:22:00	Muntiacus gongshanensis	2	Female,F；Male,M	/	Muntiacus gongshanensis
032	DSCF0123	JPG	2024-04-10	19:22:00	Muntiacus gongshanensis	2	Female,F；Male,M	/	Muntiacus gongshanensis
032	DSCF0124	MP4	2024-04-10	19:22:00	Muntiacus gongshanensis	2	Female,F；Male,M	/	Muntiacus gongshanensis
032	DSCF0125	JPG	2024-04-21	20:36:00	Muntiacus gongshanensis	2	Female,F1；Male,M1	1	Muntiacus gongshanensis1
032	DSCF0126	JPG	2024-04-21	20:36:00	Muntiacus gongshanensis	2	Female,F；Male,M	/	Muntiacus gongshanensis
032	DSCF0127	JPG	2024-04-21	20:36:00	Muntiacus gongshanensis	2	Female,F；Male,M	/	Muntiacus gongshanensis
032	DSCF0128	MP4	2024-04-21	20:37:00	Muntiacus gongshanensis	2	Female,F；Male,M	/	Muntiacus gongshanensis
032	DSCF0129	JPG	2024-04-21	20:37:00	Muntiacus gongshanensis	2	Female,F；Male,M	/	Muntiacus gongshanensis
032	DSCF0130	JPG	2024-04-21	20:37:00	Muntiacus gongshanensis	2	Female,F；Male,M	/	Muntiacus gongshanensis
032	DSCF0131	JPG	2024-04-21	20:37:00	Muntiacus gongshanensis	2	Female,F；Male,M	/	Muntiacus gongshanensis
032	DSCF0132	MP4	2024-04-21	20:37:00	Muntiacus gongshanensis	2	Female,F；Male,M	/	Muntiacus gongshanensis
032	DSCF0137	JPG	2024-05-10	19:50:00	Muntiacus gongshanensis	2	Female,F1；Male,M1	1	Muntiacus gongshanensis1
032	DSCF0138	JPG	2024-05-10	19:50:00	Muntiacus gongshanensis	2	Female,F；Male,M	/	Muntiacus gongshanensis
032	DSCF0139	JPG	2024-05-10	19:50:00	Muntiacus gongshanensis	2	Female,F；Male,M	/	Muntiacus gongshanensis
032	DSCF0140	MP4	2024-05-10	19:50:00	Muntiacus gongshanensis	2	Female,F；Male,M	/	Muntiacus gongshanensis
032	DSCF0141	JPG	2024-05-10	19:51:00	Muntiacus gongshanensis	2	Female,F；Male,M	/	Muntiacus gongshanensis
032	DSCF0142	JPG	2024-05-10	19:51:00	Muntiacus gongshanensis	2	Female,F；Male,M	/	Muntiacus gongshanensis
032	DSCF0143	JPG	2024-05-10	19:51:00	Muntiacus gongshanensis	2	Female,F；Male,M	/	Muntiacus gongshanensis
032	DSCF0144	MP4	2024-05-10	19:51:00	Muntiacus gongshanensis	2	Female,F；Male,M	/	Muntiacus gongshanensis
033	DSCF0028	JPG	2023-07-04	18:02:00	Muntiacus gongshanensis	1	Male,M1	1	Muntiacus gongshanensis1
033	DSCF0029	JPG	2023-07-04	18:02:00	Muntiacus gongshanensis	1	Male,M	/	Muntiacus gongshanensis
033	DSCF0030	JPG	2023-07-04	18:02:00	Muntiacus gongshanensis	1	Male,M	/	Muntiacus gongshanensis
033	DSCF0031	MP4	2023-07-04	18:03:00	Muntiacus gongshanensis	1	Male,M	/	Muntiacus gongshanensis
033	DSCF0044	JPG	2023-08-03	12:59:00	Muntiacus gongshanensis	1	Male,M1	1	Muntiacus gongshanensis1
033	DSCF0045	JPG	2023-08-03	12:59:00	Muntiacus gongshanensis	1	Male,M	/	Muntiacus gongshanensis
033	DSCF0046	JPG	2023-08-03	12:59:00	Muntiacus gongshanensis	1	Male,M	/	Muntiacus gongshanensis
033	DSCF0047	MP4	2023-08-03	12:59:00	Muntiacus gongshanensis	1	Male,M	/	Muntiacus gongshanensis
033	DSCF0048	JPG	2023-08-12	20:29:00	Muntiacus gongshanensis	1	Male,M1	1	Muntiacus gongshanensis1
033	DSCF0049	JPG	2023-08-12	20:29:00	Muntiacus gongshanensis	1	Male,M	/	Muntiacus gongshanensis
033	DSCF0050	JPG	2023-08-12	20:29:00	Muntiacus gongshanensis	1	Male,M	/	Muntiacus gongshanensis
033	DSCF0051	MP4	2023-08-12	20:29:00	Muntiacus gongshanensis	1	Male,M	/	Muntiacus gongshanensis
033	DSCF0052	JPG	2023-08-13	08:07:00	Muntiacus gongshanensis	1	Female,F1	1	Muntiacus gongshanensis1
033	DSCF0053	JPG	2023-08-13	08:08:00	Muntiacus gongshanensis	1	Female,F	/	Muntiacus gongshanensis
033	DSCF0056	JPG	2023-08-29	22:40:00	Muntiacus gongshanensis	1	Male,M1	1	Muntiacus gongshanensis1
033	DSCF0057	JPG	2023-08-29	22:40:00	Muntiacus gongshanensis	1	Male,M	/	Muntiacus gongshanensis
033	DSCF0058	JPG	2023-08-29	22:40:00	Muntiacus gongshanensis	1	Male,M	/	Muntiacus gongshanensis
033	DSCF0060	JPG	2023-09-02	00:33:00	Muntiacus gongshanensis	1	Male,M1	1	Muntiacus gongshanensis1
033	DSCF0061	JPG	2023-09-02	00:33:00	Muntiacus gongshanensis	1	Male,M	/	Muntiacus gongshanensis
033	DSCF0062	JPG	2023-09-02	00:33:00	Muntiacus gongshanensis	1	Male,M	/	Muntiacus gongshanensis
033	DSCF0063	MP4	2023-09-02	00:33:00	Muntiacus gongshanensis	1	Male,M	/	Muntiacus gongshanensis
033	DSCF0068	JPG	2023-09-10	00:27:00	Muntiacus gongshanensis	1	unidentified1	1	Muntiacus gongshanensis1
033	DSCF0076	JPG	2023-09-30	19:35:00	Muntiacus gongshanensis	1	Male,M1	1	Muntiacus gongshanensis1
033	DSCF0077	JPG	2023-09-30	19:35:00	Muntiacus gongshanensis	1	Male,M	/	Muntiacus gongshanensis
033	DSCF0078	JPG	2023-09-30	19:35:00	Muntiacus gongshanensis	1	Male,M	/	Muntiacus gongshanensis
033	DSCF0079	MP4	2023-09-30	19:36:00	Muntiacus gongshanensis	1	Male,M	/	Muntiacus gongshanensis
033	DSCF0082	JPG	2023-10-03	21:16:00	Muntiacus gongshanensis	1	Female,F1	1	Muntiacus gongshanensis1
033	DSCF0083	JPG	2023-10-03	21:16:00	Muntiacus gongshanensis	1	Female,F	/	Muntiacus gongshanensis
033	DSCF0084	JPG	2023-10-03	21:16:00	Muntiacus gongshanensis	1	Female,F	/	Muntiacus gongshanensis
033	DSCF0085	MP4	2023-10-03	21:16:00	Muntiacus gongshanensis	1	Female,F	/	Muntiacus gongshanensis
033	DSCF0134	JPG	2023-11-01	02:41:00	Muntiacus gongshanensis	1	Male,M1	1	Muntiacus gongshanensis1
033	DSCF0135	JPG	2023-11-01	02:41:00	Muntiacus gongshanensis	1	Male,M	/	Muntiacus gongshanensis
033	DSCF0136	JPG	2023-11-01	02:41:00	Muntiacus gongshanensis	1	Male,M	/	Muntiacus gongshanensis
033	DSCF0137	MP4	2023-11-01	02:41:00	Muntiacus gongshanensis	1	Male,M	/	Muntiacus gongshanensis
033	DSCF0008	JPG	2024-09-01	22:05:00	Muntiacus gongshanensis	1	Female,F1	1	Muntiacus gongshanensis1
033	DSCF0007	JPG	2024-09-01	22:05:00	Muntiacus gongshanensis	1	Female,F	/	Muntiacus gongshanensis
033	DSCF0009	JPG	2024-09-01	22:05:00	Muntiacus gongshanensis	1	Female,F	/	Muntiacus gongshanensis
033	DSCF0010	MP4	2024-09-01	22:06:00	Muntiacus gongshanensis	1	Female,F	/	Muntiacus gongshanensis
033	DSCF0031	JPG	2024-10-03	19:37:00	Muntiacus gongshanensis	1	Female,F1	1	Muntiacus gongshanensis1
033	DSCF0032	JPG	2024-10-03	19:37:00	Muntiacus gongshanensis	1	Female,F	/	Muntiacus gongshanensis
033	DSCF0033	JPG	2024-10-03	19:37:00	Muntiacus gongshanensis	1	Female,F	/	Muntiacus gongshanensis
033	DSCF0034	MP4	2024-10-03	19:37:00	Muntiacus gongshanensis	1	Female,F	/	Muntiacus gongshanensis
033	DSCF0063	JPG	2024-10-21	03:40:00	Muntiacus gongshanensis	1	Female,F1	1	Muntiacus gongshanensis1
033	DSCF0064	JPG	2024-10-21	03:40:00	Muntiacus gongshanensis	1	Female,F	/	Muntiacus gongshanensis
033	DSCF0065	JPG	2024-10-21	03:40:00	Muntiacus gongshanensis	1	Female,F	/	Muntiacus gongshanensis
033	DSCF0066	MP4	2024-10-21	03:40:00	Muntiacus gongshanensis	1	Female,F	/	Muntiacus gongshanensis
033	DSCF0067	JPG	2024-10-26	00:51:00	Muntiacus gongshanensis	1	Male,M1	1	Muntiacus gongshanensis1
033	DSCF0068	JPG	2024-10-26	00:51:00	Muntiacus gongshanensis	1	Male,M	/	Muntiacus gongshanensis
033	DSCF0069	JPG	2024-10-26	00:51:00	Muntiacus gongshanensis	1	Male,M	/	Muntiacus gongshanensis
033	DSCF0070	MP4	2024-10-26	00:51:00	Muntiacus gongshanensis	1	Male,M	/	Muntiacus gongshanensis
033	DSCF0075	JPG	2024-10-27	00:14:00	Muntiacus gongshanensis	1	Female,F1	1	Muntiacus gongshanensis1
033	DSCF0076	JPG	2024-10-27	00:14:00	Muntiacus gongshanensis	1	Female,F	/	Muntiacus gongshanensis
033	DSCF0077	JPG	2024-10-27	00:14:00	Muntiacus gongshanensis	1	Female,F	/	Muntiacus gongshanensis
033	DSCF0078	MP4	2024-10-27	00:14:00	Muntiacus gongshanensis	1	Female,F	/	Muntiacus gongshanensis
048	DSCF0039	JPG	2023-08-09	20:25:00	Muntiacus gongshanensis	1	Male,M1	1	Muntiacus gongshanensis1
048	DSCF0040	JPG	2023-08-09	20:25:00	Muntiacus gongshanensis	1	Male,M	/	Muntiacus gongshanensis
048	DSCF0041	JPG	2023-08-09	20:25:00	Muntiacus gongshanensis	1	Male,M	/	Muntiacus gongshanensis
048	DSCF0042	MP4	2023-08-09	20:25:00	Muntiacus gongshanensis	1	Male,M	/	Muntiacus gongshanensis
049	DSCF0015	JPG	2023-06-11	19:49:00	Muntiacus gongshanensis	1	Male,M1	1	Muntiacus gongshanensis1
049	DSCF0016	JPG	2023-06-11	19:49:00	Muntiacus gongshanensis	1	Male,M	/	Muntiacus gongshanensis
049	DSCF0017	JPG	2023-06-11	19:49:00	Muntiacus gongshanensis	1	Male,M	/	Muntiacus gongshanensis
049	DSCF0018	MP4	2023-06-11	19:49:00	Muntiacus gongshanensis	1	Male,M	/	Muntiacus gongshanensis
049	DSCF0019	JPG	2023-06-29	19:18:00	Muntiacus gongshanensis	1	Male,M1	1	Muntiacus gongshanensis1
049	DSCF0020	JPG	2023-06-29	19:18:00	Muntiacus gongshanensis	1	Male,M	/	Muntiacus gongshanensis
049	DSCF0021	JPG	2023-06-29	19:18:00	Muntiacus gongshanensis	1	Male,M	/	Muntiacus gongshanensis
049	DSCF0022	MP4	2023-06-29	19:19:00	Muntiacus gongshanensis	1	Male,M	/	Muntiacus gongshanensis
049	DSCF0043	JPG	2023-07-03	18:42:00	Muntiacus gongshanensis	1	Male,M1	1	Muntiacus gongshanensis1
049	DSCF0044	JPG	2023-07-03	18:42:00	Muntiacus gongshanensis	1	Male,M	/	Muntiacus gongshanensis
049	DSCF0113	JPG	2023-07-22	20:10:00	Muntiacus gongshanensis	1	Male,M1	1	Muntiacus gongshanensis1
049	DSCF0114	JPG	2023-07-22	20:10:00	Muntiacus gongshanensis	1	Male,M	/	Muntiacus gongshanensis
049	DSCF0115	JPG	2023-07-22	20:11:00	Muntiacus gongshanensis	1	Male,M	/	Muntiacus gongshanensis
049	DSCF0116	MP4	2023-07-22	20:11:00	Muntiacus gongshanensis	1	Male,M	/	Muntiacus gongshanensis
049	DSCF0117	JPG	2023-08-10	19:21:00	Muntiacus gongshanensis	1	Male,M1	1	Muntiacus gongshanensis1
049	DSCF0118	JPG	2023-08-10	19:21:00	Muntiacus gongshanensis	1	Male,M	/	Muntiacus gongshanensis
049	DSCF0119	JPG	2023-08-10	19:21:00	Muntiacus gongshanensis	1	Male,M	/	Muntiacus gongshanensis
049	DSCF0120	MP4	2023-08-10	19:21:00	Muntiacus gongshanensis	1	Male,M	/	Muntiacus gongshanensis
049	DSCF0125	JPG	2023-08-27	20:56:00	Muntiacus gongshanensis	1	Male,M1	1	Muntiacus gongshanensis1
049	DSCF0127	JPG	2023-08-27	20:56:00	Muntiacus gongshanensis	1	Male,M	/	Muntiacus gongshanensis
049	DSCF0126	JPG	2023-08-27	20:56:00	Muntiacus gongshanensis	1	Male,M	/	Muntiacus gongshanensis
049	DSCF0128	MP4	2023-08-27	20:56:00	Muntiacus gongshanensis	1	Male,M	/	Muntiacus gongshanensis
049	DSCF0129	JPG	2023-08-27	20:57:00	Muntiacus gongshanensis	1	Male,M	/	Muntiacus gongshanensis
049	DSCF0131	JPG	2023-08-27	20:57:00	Muntiacus gongshanensis	1	Male,M	/	Muntiacus gongshanensis
049	DSCF0130	JPG	2023-08-27	20:57:00	Muntiacus gongshanensis	1	Male,M	/	Muntiacus gongshanensis
049	DSCF0132	MP4	2023-08-27	20:57:00	Muntiacus gongshanensis	1	Male,M	/	Muntiacus gongshanensis
049	DSCF0141	JPG	2023-09-05	23:37:00	Muntiacus gongshanensis	1	Male,M1	1	Muntiacus gongshanensis1
049	DSCF0142	JPG	2023-09-05	23:37:00	Muntiacus gongshanensis	1	Male,M	/	Muntiacus gongshanensis
049	DSCF0143	JPG	2023-09-05	23:37:00	Muntiacus gongshanensis	1	Male,M	/	Muntiacus gongshanensis
049	DSCF0144	MP4	2023-09-05	23:38:00	Muntiacus gongshanensis	1	Male,M	/	Muntiacus gongshanensis
049	DSCF0153	JPG	2023-09-07	21:31:00	Muntiacus gongshanensis	1	Female,F1	1	Muntiacus gongshanensis1
049	DSCF0155	JPG	2023-09-07	21:31:00	Muntiacus gongshanensis	1	Female,F	/	Muntiacus gongshanensis
049	DSCF0154	JPG	2023-09-07	21:31:00	Muntiacus gongshanensis	1	Female,F	/	Muntiacus gongshanensis
049	DSCF0156	MP4	2023-09-07	21:32:00	Muntiacus gongshanensis	1	Female,F	/	Muntiacus gongshanensis
049	DSCF0313	JPG	2023-12-23	19:21:00	Muntiacus gongshanensis	1	Male,M1	1	Muntiacus gongshanensis1
049	DSCF0314	JPG	2023-12-23	19:21:00	Muntiacus gongshanensis	1	Male,M	/	Muntiacus gongshanensis
049	DSCF0315	JPG	2023-12-23	19:21:00	Muntiacus gongshanensis	1	Male,M	/	Muntiacus gongshanensis
049	DSCF0316	MP4	2023-12-23	19:21:00	Muntiacus gongshanensis	1	Male,M	/	Muntiacus gongshanensis
049	DSCF0497	JPG	2024-06-11	15:25:00	Muntiacus gongshanensis	1	Female,F1	1	Muntiacus gongshanensis1
049	DSCF0498	JPG	2024-06-11	15:25:00	Muntiacus gongshanensis	1	Female,F	/	Muntiacus gongshanensis
049	DSCF0499	JPG	2024-06-11	15:25:00	Muntiacus gongshanensis	1	Female,F	/	Muntiacus gongshanensis
049	DSCF0500	MP4	2024-06-11	15:25:00	Muntiacus gongshanensis	1	Female,F	/	Muntiacus gongshanensis
049	DSCF0509	JPG	2024-08-06	23:14:00	Muntiacus gongshanensis	1	Female,F1	1	Muntiacus gongshanensis1
049	DSCF0510	JPG	2024-08-06	23:14:00	Muntiacus gongshanensis	1	Female,F	/	Muntiacus gongshanensis
049	DSCF0511	JPG	2024-08-06	23:14:00	Muntiacus gongshanensis	1	Female,F	/	Muntiacus gongshanensis
049	DSCF0512	MP4	2024-08-06	23:14:00	Muntiacus gongshanensis	1	Female,F	/	Muntiacus gongshanensis
050	DSCF0059	JPG	2023-06-24	20:45:00	Muntiacus gongshanensis	1	Female,F1	1	Muntiacus gongshanensis1
050	DSCF0060	JPG	2023-06-24	20:45:00	Muntiacus gongshanensis	1	Female,F	/	Muntiacus gongshanensis
050	DSCF0061	JPG	2023-06-24	20:45:00	Muntiacus gongshanensis	1	Female,F	/	Muntiacus gongshanensis
050	DSCF0063	JPG	2023-06-24	21:36:00	Muntiacus gongshanensis	1	Female,F1	1	Muntiacus gongshanensis1
050	DSCF0064	JPG	2023-06-24	21:36:00	Muntiacus gongshanensis	1	Female,F	/	Muntiacus gongshanensis
050	DSCF0065	JPG	2023-06-24	21:36:00	Muntiacus gongshanensis	1	Female,F	/	Muntiacus gongshanensis
050	DSCF0066	MP4	2023-06-24	21:37:00	Muntiacus gongshanensis	1	Female,F	/	Muntiacus gongshanensis
050	DSCF0067	JPG	2023-06-26	02:13:00	Muntiacus gongshanensis	1	Male,M1	1	Muntiacus gongshanensis1
050	DSCF0069	JPG	2023-06-26	02:13:00	Muntiacus gongshanensis	1	Male,M	/	Muntiacus gongshanensis
050	DSCF0068	JPG	2023-06-26	02:13:00	Muntiacus gongshanensis	1	Male,M	/	Muntiacus gongshanensis
050	DSCF0070	MP4	2023-06-26	02:13:00	Muntiacus gongshanensis	1	Male,M	/	Muntiacus gongshanensis
050	DSCF0075	JPG	2023-06-28	18:53:00	Muntiacus gongshanensis	1	Male,M1	1	Muntiacus gongshanensis1
050	DSCF0076	JPG	2023-06-28	18:54:00	Muntiacus gongshanensis	1	Male,M	/	Muntiacus gongshanensis
050	DSCF0077	JPG	2023-06-28	18:54:00	Muntiacus gongshanensis	1	Male,M	/	Muntiacus gongshanensis
050	DSCF0078	MP4	2023-06-28	18:54:00	Muntiacus gongshanensis	1	Male,M	/	Muntiacus gongshanensis
050	DSCF0087	JPG	2023-07-01	20:56:00	Muntiacus gongshanensis	1	Female,F1	1	Muntiacus gongshanensis1
050	DSCF0088	JPG	2023-07-01	20:56:00	Muntiacus gongshanensis	1	Female,F	/	Muntiacus gongshanensis
050	DSCF0089	JPG	2023-07-01	20:56:00	Muntiacus gongshanensis	1	Female,F	/	Muntiacus gongshanensis
050	DSCF0090	MP4	2023-07-01	20:56:00	Muntiacus gongshanensis	1	Female,F	/	Muntiacus gongshanensis
050	DSCF0091	JPG	2023-07-01	20:57:00	Muntiacus gongshanensis	1	Female,F	/	Muntiacus gongshanensis
050	DSCF0092	JPG	2023-07-01	20:57:00	Muntiacus gongshanensis	1	Female,F	/	Muntiacus gongshanensis
050	DSCF0093	JPG	2023-07-01	20:57:00	Muntiacus gongshanensis	1	Female,F	/	Muntiacus gongshanensis
050	DSCF0094	MP4	2023-07-01	20:57:00	Muntiacus gongshanensis	1	Female,F	/	Muntiacus gongshanensis
050	DSCF0095	JPG	2023-07-01	23:03:00	Muntiacus gongshanensis	1	Female,F1	1	Muntiacus gongshanensis1
050	DSCF0096	JPG	2023-07-01	23:03:00	Muntiacus gongshanensis	1	Female,F	/	Muntiacus gongshanensis
050	DSCF0097	JPG	2023-07-01	23:03:00	Muntiacus gongshanensis	1	Female,F	/	Muntiacus gongshanensis
050	DSCF0098	MP4	2023-07-01	23:03:00	Muntiacus gongshanensis	1	Female,F	/	Muntiacus gongshanensis
050	DSCF0099	JPG	2023-07-01	23:03:00	Muntiacus gongshanensis	1	Female,F	/	Muntiacus gongshanensis
050	DSCF0100	JPG	2023-07-01	23:03:00	Muntiacus gongshanensis	1	Female,F	/	Muntiacus gongshanensis
050	DSCF0101	JPG	2023-07-01	23:03:00	Muntiacus gongshanensis	1	Female,F	/	Muntiacus gongshanensis
050	DSCF0102	MP4	2023-07-01	23:04:00	Muntiacus gongshanensis	1	Female,F	/	Muntiacus gongshanensis
050	DSCF0113	JPG	2023-07-02	20:49:00	Muntiacus gongshanensis	1	unidentified1	1	Muntiacus gongshanensis1
050	DSCF0114	JPG	2023-07-02	20:49:00	Muntiacus gongshanensis	1	unidentified	/	Muntiacus gongshanensis
050	DSCF0115	JPG	2023-07-02	20:49:00	Muntiacus gongshanensis	1	unidentified	/	Muntiacus gongshanensis
050	DSCF0137	JPG	2023-07-11	06:50:00	Muntiacus gongshanensis	2	Female,F1；Male,M1	1	Muntiacus gongshanensis1
050	DSCF0138	JPG	2023-07-11	06:50:00	Muntiacus gongshanensis	2	Female,F；Male,M	/	Muntiacus gongshanensis
050	DSCF0139	JPG	2023-07-11	06:50:00	Muntiacus gongshanensis	2	Female,F；Male,M	/	Muntiacus gongshanensis
050	DSCF0140	MP4	2023-07-11	06:51:00	Muntiacus gongshanensis	2	Female,F；Male,M	/	Muntiacus gongshanensis
050	DSCF0141	JPG	2023-07-12	21:17:00	Muntiacus gongshanensis	1	unidentified1	1	Muntiacus gongshanensis1
050	DSCF0145	JPG	2023-07-14	20:23:00	Muntiacus gongshanensis	1	Female,F1	1	Muntiacus gongshanensis1
050	DSCF0149	JPG	2023-07-14	23:08:00	Muntiacus gongshanensis	1	Female,F1	1	Muntiacus gongshanensis1
050	DSCF0151	JPG	2023-07-14	23:08:00	Muntiacus gongshanensis	1	Female,F	/	Muntiacus gongshanensis
050	DSCF0150	JPG	2023-07-14	23:08:00	Muntiacus gongshanensis	1	Female,F	/	Muntiacus gongshanensis
050	DSCF0152	MP4	2023-07-14	23:08:00	Muntiacus gongshanensis	1	Female,F	/	Muntiacus gongshanensis
050	DSCF0153	JPG	2023-07-15	17:49:00	Muntiacus gongshanensis	1	Male,M1	1	Muntiacus gongshanensis1
050	DSCF0154	JPG	2023-07-15	17:49:00	Muntiacus gongshanensis	1	Male,M	/	Muntiacus gongshanensis
050	DSCF0155	JPG	2023-07-15	17:49:00	Muntiacus gongshanensis	1	Male,M	/	Muntiacus gongshanensis
050	DSCF0156	MP4	2023-07-15	17:50:00	Muntiacus gongshanensis	1	Male,M	/	Muntiacus gongshanensis
050	DSCF0165	JPG	2023-07-20	02:34:00	Muntiacus gongshanensis	1	Female,F1	1	Muntiacus gongshanensis1
050	DSCF0167	JPG	2023-07-20	02:34:00	Muntiacus gongshanensis	1	Female,F	/	Muntiacus gongshanensis
050	DSCF0166	JPG	2023-07-20	02:34:00	Muntiacus gongshanensis	1	Female,F	/	Muntiacus gongshanensis
050	DSCF0168	MP4	2023-07-20	02:35:00	Muntiacus gongshanensis	1	Female,F	/	Muntiacus gongshanensis
050	DSCF0169	JPG	2023-07-20	23:23:00	Muntiacus gongshanensis	1	Female,F1	1	Muntiacus gongshanensis1
050	DSCF0171	JPG	2023-07-20	23:23:00	Muntiacus gongshanensis	1	Female,F	/	Muntiacus gongshanensis
050	DSCF0170	JPG	2023-07-20	23:23:00	Muntiacus gongshanensis	1	Female,F	/	Muntiacus gongshanensis
050	DSCF0172	MP4	2023-07-20	23:24:00	Muntiacus gongshanensis	1	Female,F	/	Muntiacus gongshanensis
050	DSCF0205	JPG	2023-07-23	21:02:00	Muntiacus gongshanensis	1	Female,F1	1	Muntiacus gongshanensis1
050	DSCF0206	JPG	2023-07-23	21:02:00	Muntiacus gongshanensis	1	Female,F	/	Muntiacus gongshanensis
050	DSCF0207	JPG	2023-07-23	21:02:00	Muntiacus gongshanensis	1	Female,F	/	Muntiacus gongshanensis
050	DSCF0208	MP4	2023-07-23	21:02:00	Muntiacus gongshanensis	1	Female,F	/	Muntiacus gongshanensis
050	DSCF0209	JPG	2023-07-24	21:17:00	Muntiacus gongshanensis	1	unidentified1	1	Muntiacus gongshanensis1
050	DSCF0210	JPG	2023-07-24	21:17:00	Muntiacus gongshanensis	1	unidentified	/	Muntiacus gongshanensis
050	DSCF0211	JPG	2023-07-24	21:17:00	Muntiacus gongshanensis	1	unidentified	/	Muntiacus gongshanensis
050	DSCF0212	MP4	2023-07-24	21:18:00	Muntiacus gongshanensis	1	unidentified	/	Muntiacus gongshanensis
050	DSCF0213	JPG	2023-07-24	21:38:00	Muntiacus gongshanensis	1	Female,F1	1	Muntiacus gongshanensis1
050	DSCF0214	JPG	2023-07-24	21:38:00	Muntiacus gongshanensis	1	Female,F	/	Muntiacus gongshanensis
050	DSCF0215	JPG	2023-07-24	21:38:00	Muntiacus gongshanensis	1	Female,F	/	Muntiacus gongshanensis
050	DSCF0216	MP4	2023-07-24	21:38:00	Muntiacus gongshanensis	1	Female,F	/	Muntiacus gongshanensis
050	DSCF0217	JPG	2023-07-25	20:12:00	Muntiacus gongshanensis	2	Female,F1；Fawn1	1	Muntiacus gongshanensis1
050	DSCF0218	JPG	2023-07-25	20:12:00	Muntiacus gongshanensis	2	Female,F；Fawn	/	Muntiacus gongshanensis
050	DSCF0219	JPG	2023-07-25	20:12:00	Muntiacus gongshanensis	2	Female,F；Fawn	/	Muntiacus gongshanensis
050	DSCF0220	MP4	2023-07-25	20:12:00	Muntiacus gongshanensis	2	Female,F；Fawn	/	Muntiacus gongshanensis
050	DSCF0221	JPG	2023-07-25	21:39:00	Muntiacus gongshanensis	1	Female,F1	1	Muntiacus gongshanensis1
050	DSCF0222	JPG	2023-07-25	21:39:00	Muntiacus gongshanensis	1	Female,F	/	Muntiacus gongshanensis
050	DSCF0223	JPG	2023-07-25	21:39:00	Muntiacus gongshanensis	1	Female,F	/	Muntiacus gongshanensis
050	DSCF0224	MP4	2023-07-25	21:40:00	Muntiacus gongshanensis	1	Female,F	/	Muntiacus gongshanensis
050	DSCF0225	JPG	2023-07-25	21:40:00	Muntiacus gongshanensis	2	Female,F1；Fawn1	1	Muntiacus gongshanensis1
050	DSCF0226	JPG	2023-07-25	21:40:00	Muntiacus gongshanensis	2	Female,F；Fawn	/	Muntiacus gongshanensis
050	DSCF0227	JPG	2023-07-25	21:40:00	Muntiacus gongshanensis	2	Female,F；Fawn	/	Muntiacus gongshanensis
050	DSCF0228	MP4	2023-07-25	21:40:00	Muntiacus gongshanensis	2	Female,F；Fawn	/	Muntiacus gongshanensis
050	DSCF0229	JPG	2023-07-27	16:29:00	Muntiacus gongshanensis	1	Male,M1	1	Muntiacus gongshanensis1
050	DSCF0230	JPG	2023-07-27	16:29:00	Muntiacus gongshanensis	1	Male,M	/	Muntiacus gongshanensis
050	DSCF0231	JPG	2023-07-27	16:29:00	Muntiacus gongshanensis	1	Male,M	/	Muntiacus gongshanensis
050	DSCF0232	MP4	2023-07-27	16:30:00	Muntiacus gongshanensis	1	Male,M	/	Muntiacus gongshanensis
050	DSCF0233	JPG	2023-07-28	19:26:00	Muntiacus gongshanensis	1	Male,M1	1	Muntiacus gongshanensis1
050	DSCF0234	JPG	2023-07-28	19:26:00	Muntiacus gongshanensis	1	Male,M	/	Muntiacus gongshanensis
050	DSCF0235	JPG	2023-07-28	19:26:00	Muntiacus gongshanensis	1	Male,M	/	Muntiacus gongshanensis
050	DSCF0236	MP4	2023-07-28	19:26:00	Muntiacus gongshanensis	1	Male,M	/	Muntiacus gongshanensis
050	DSCF0237	JPG	2023-07-28	19:26:00	Muntiacus gongshanensis	1	Male,M	/	Muntiacus gongshanensis
050	DSCF0238	JPG	2023-07-28	19:26:00	Muntiacus gongshanensis	1	Male,M	/	Muntiacus gongshanensis
050	DSCF0239	JPG	2023-07-28	19:26:00	Muntiacus gongshanensis	1	Male,M	/	Muntiacus gongshanensis
050	DSCF0240	MP4	2023-07-28	19:27:00	Muntiacus gongshanensis	1	Male,M	/	Muntiacus gongshanensis
050	DSCF0241	JPG	2023-07-29	22:02:00	Muntiacus gongshanensis	1	Female,F1	1	Muntiacus gongshanensis1
050	DSCF0243	JPG	2023-07-29	22:02:00	Muntiacus gongshanensis	1	Female,F	/	Muntiacus gongshanensis
050	DSCF0242	JPG	2023-07-29	22:02:00	Muntiacus gongshanensis	1	Female,F	/	Muntiacus gongshanensis
050	DSCF0244	MP4	2023-07-29	22:02:00	Muntiacus gongshanensis	1	Female,F	/	Muntiacus gongshanensis
050	DSCF0245	JPG	2023-08-01	01:45:00	Muntiacus gongshanensis	1	Female,F1	1	Muntiacus gongshanensis1
050	DSCF0246	JPG	2023-08-01	01:45:00	Muntiacus gongshanensis	1	Female,F	/	Muntiacus gongshanensis
050	DSCF0247	JPG	2023-08-01	01:45:00	Muntiacus gongshanensis	1	Female,F	/	Muntiacus gongshanensis
050	DSCF0248	MP4	2023-08-01	01:45:00	Muntiacus gongshanensis	1	Female,F	/	Muntiacus gongshanensis
050	DSCF0277	JPG	2023-08-09	22:58:00	Muntiacus gongshanensis	1	Female,F1	1	Muntiacus gongshanensis1
050	DSCF0279	JPG	2023-08-09	22:58:00	Muntiacus gongshanensis	1	Female,F	/	Muntiacus gongshanensis
050	DSCF0278	JPG	2023-08-09	22:58:00	Muntiacus gongshanensis	1	Female,F	/	Muntiacus gongshanensis
050	DSCF0280	MP4	2023-08-09	22:58:00	Muntiacus gongshanensis	1	Female,F	/	Muntiacus gongshanensis
050	DSCF0281	JPG	2023-08-10	19:06:00	Muntiacus gongshanensis	1	Female,F1	1	Muntiacus gongshanensis1
050	DSCF0282	JPG	2023-08-11	22:20:00	Muntiacus gongshanensis	1	Female,F1	1	Muntiacus gongshanensis1
050	DSCF0283	JPG	2023-08-11	22:20:00	Muntiacus gongshanensis	1	Female,F	/	Muntiacus gongshanensis
050	DSCF0284	JPG	2023-08-11	22:20:00	Muntiacus gongshanensis	1	Female,F	/	Muntiacus gongshanensis
050	DSCF0285	MP4	2023-08-11	22:20:00	Muntiacus gongshanensis	1	Female,F	/	Muntiacus gongshanensis
050	DSCF0286	JPG	2023-08-15	00:33:00	Muntiacus gongshanensis	1	Male,M1	1	Muntiacus gongshanensis1
050	DSCF0287	JPG	2023-08-15	00:33:00	Muntiacus gongshanensis	1	Male,M	/	Muntiacus gongshanensis
050	DSCF0288	JPG	2023-08-15	00:33:00	Muntiacus gongshanensis	1	Male,M	/	Muntiacus gongshanensis
050	DSCF0289	MP4	2023-08-15	00:33:00	Muntiacus gongshanensis	1	Male,M	/	Muntiacus gongshanensis
050	DSCF0298	JPG	2023-08-17	21:15:00	Muntiacus gongshanensis	1	Female,F1	1	Muntiacus gongshanensis1
050	DSCF0300	JPG	2023-08-17	21:15:00	Muntiacus gongshanensis	1	Female,F	/	Muntiacus gongshanensis
050	DSCF0299	JPG	2023-08-17	21:15:00	Muntiacus gongshanensis	1	Female,F	/	Muntiacus gongshanensis
050	DSCF0301	MP4	2023-08-17	21:15:00	Muntiacus gongshanensis	1	Female,F	/	Muntiacus gongshanensis
050	DSCF0302	JPG	2023-08-19	20:14:00	Muntiacus gongshanensis	1	Male,M1	1	Muntiacus gongshanensis1
050	DSCF0303	JPG	2023-08-19	20:14:00	Muntiacus gongshanensis	1	Male,M	/	Muntiacus gongshanensis
050	DSCF0304	JPG	2023-08-19	20:14:00	Muntiacus gongshanensis	1	Male,M	/	Muntiacus gongshanensis
050	DSCF0305	MP4	2023-08-19	20:15:00	Muntiacus gongshanensis	1	Male,M	/	Muntiacus gongshanensis
050	DSCF0306	JPG	2023-08-23	07:48:00	Muntiacus gongshanensis	1	Female,F1	1	Muntiacus gongshanensis1
050	DSCF0307	JPG	2023-08-23	07:49:00	Muntiacus gongshanensis	1	Female,F	/	Muntiacus gongshanensis
050	DSCF0308	JPG	2023-08-23	07:49:00	Muntiacus gongshanensis	1	Female,F	/	Muntiacus gongshanensis
050	DSCF0309	MP4	2023-08-23	07:49:00	Muntiacus gongshanensis	1	Female,F	/	Muntiacus gongshanensis
050	DSCF0310	JPG	2023-08-23	20:06:00	Muntiacus gongshanensis	1	Male,M1	1	Muntiacus gongshanensis1
050	DSCF0314	JPG	2023-08-25	08:50:00	Muntiacus gongshanensis	1	Male,M1	1	Muntiacus gongshanensis1
050	DSCF0315	JPG	2023-08-25	08:50:00	Muntiacus gongshanensis	1	Male,M	/	Muntiacus gongshanensis
050	DSCF0316	JPG	2023-08-25	08:50:00	Muntiacus gongshanensis	1	Male,M	/	Muntiacus gongshanensis
050	DSCF0317	MP4	2023-08-25	08:51:00	Muntiacus gongshanensis	1	Male,M	/	Muntiacus gongshanensis
050	DSCF0426	JPG	2023-09-02	07:22:00	Muntiacus gongshanensis	1	Male,M1	1	Muntiacus gongshanensis1
050	DSCF0427	JPG	2023-09-02	07:22:00	Muntiacus gongshanensis	1	Male,M	/	Muntiacus gongshanensis
050	DSCF0428	JPG	2023-09-02	07:22:00	Muntiacus gongshanensis	1	Male,M	/	Muntiacus gongshanensis
050	DSCF0429	MP4	2023-09-02	07:22:00	Muntiacus gongshanensis	1	Male,M	/	Muntiacus gongshanensis
050	DSCF0534	JPG	2023-09-04	07:13:00	Muntiacus gongshanensis	1	Female,F1	1	Muntiacus gongshanensis1
050	DSCF0535	JPG	2023-09-04	07:13:00	Muntiacus gongshanensis	1	Female,F	/	Muntiacus gongshanensis
050	DSCF0536	JPG	2023-09-04	07:13:00	Muntiacus gongshanensis	1	Female,F	/	Muntiacus gongshanensis
050	DSCF0537	MP4	2023-09-04	07:13:00	Muntiacus gongshanensis	1	Female,F	/	Muntiacus gongshanensis
050	DSCF0538	JPG	2023-09-04	07:14:00	Muntiacus gongshanensis	2	Female,F1；Male,M1	1	Muntiacus gongshanensis1
050	DSCF0539	JPG	2023-09-04	07:15:00	Muntiacus gongshanensis	2	Female,F；Male,M	/	Muntiacus gongshanensis
050	DSCF0540	JPG	2023-09-04	07:15:00	Muntiacus gongshanensis	2	Female,F；Male,M	/	Muntiacus gongshanensis
050	DSCF0578	JPG	2023-09-06	20:04:00	Muntiacus gongshanensis	1	Male,M1	1	Muntiacus gongshanensis1
050	DSCF0579	JPG	2023-09-06	20:04:00	Muntiacus gongshanensis	1	Male,M	/	Muntiacus gongshanensis
050	DSCF0580	JPG	2023-09-06	20:04:00	Muntiacus gongshanensis	1	Male,M	/	Muntiacus gongshanensis
050	DSCF0581	MP4	2023-09-06	20:04:00	Muntiacus gongshanensis	1	Male,M	/	Muntiacus gongshanensis
050	DSCF0656	JPG	2023-09-19	19:46:00	Muntiacus gongshanensis	1	Male,M1	1	Muntiacus gongshanensis1
050	DSCF0657	JPG	2023-09-19	19:46:00	Muntiacus gongshanensis	1	Male,M	/	Muntiacus gongshanensis
050	DSCF0658	JPG	2023-09-19	19:46:00	Muntiacus gongshanensis	1	Male,M	/	Muntiacus gongshanensis
050	DSCF0659	MP4	2023-09-19	19:47:00	Muntiacus gongshanensis	1	Male,M	/	Muntiacus gongshanensis
050	DSCF0678	JPG	2023-09-28	07:43:00	Muntiacus gongshanensis	1	Female,F1	1	Muntiacus gongshanensis1
050	DSCF0679	JPG	2023-09-28	07:43:00	Muntiacus gongshanensis	1	Female,F	/	Muntiacus gongshanensis
050	DSCF0680	JPG	2023-09-28	07:43:00	Muntiacus gongshanensis	1	Female,F	/	Muntiacus gongshanensis
050	DSCF0681	MP4	2023-09-28	07:43:00	Muntiacus gongshanensis	2	Female,F1；Male,M1	1	Muntiacus gongshanensis1
050	DSCF0682	JPG	2023-09-28	07:44:00	Muntiacus gongshanensis	1	Male,M	/	Muntiacus gongshanensis
050	DSCF0683	JPG	2023-09-28	07:44:00	Muntiacus gongshanensis	1	Male,M	/	Muntiacus gongshanensis
050	DSCF0684	JPG	2023-09-28	07:44:00	Muntiacus gongshanensis	1	Male,M	/	Muntiacus gongshanensis
050	DSCF0685	MP4	2023-09-28	07:44:00	Muntiacus gongshanensis	1	Male,M	/	Muntiacus gongshanensis
050	DSCF0766	JPG	2023-09-30	21:41:00	Muntiacus gongshanensis	1	Male,M1	1	Muntiacus gongshanensis1
050	DSCF0767	JPG	2023-09-30	21:41:00	Muntiacus gongshanensis	1	Male,M	/	Muntiacus gongshanensis
050	DSCF0768	JPG	2023-09-30	21:41:00	Muntiacus gongshanensis	1	Male,M	/	Muntiacus gongshanensis
050	DSCF0769	MP4	2023-09-30	21:41:00	Muntiacus gongshanensis	1	Male,M	/	Muntiacus gongshanensis
050	DSCF0774	JPG	2023-10-01	18:22:00	Muntiacus gongshanensis	1	Female,F1	1	Muntiacus gongshanensis1
050	DSCF0775	JPG	2023-10-01	18:22:00	Muntiacus gongshanensis	1	Female,F	/	Muntiacus gongshanensis
050	DSCF0778	JPG	2023-10-01	18:36:00	Muntiacus gongshanensis	1	Female,F	/	Muntiacus gongshanensis
050	DSCF0782	JPG	2023-10-01	19:50:00	Muntiacus gongshanensis	2	Female,F1；Fawn1	1	Muntiacus gongshanensis1
050	DSCF0783	JPG	2023-10-01	19:50:00	Muntiacus gongshanensis	2	Female,F；Fawn	/	Muntiacus gongshanensis
050	DSCF0784	JPG	2023-10-01	19:50:00	Muntiacus gongshanensis	2	Female,F；Fawn	/	Muntiacus gongshanensis
050	DSCF0785	MP4	2023-10-01	19:50:00	Muntiacus gongshanensis	2	Female,F；Fawn	/	Muntiacus gongshanensis
050	DSCF0786	JPG	2023-10-01	20:44:00	Muntiacus gongshanensis	1	Female,F1	1	Muntiacus gongshanensis1
050	DSCF0788	JPG	2023-10-01	20:44:00	Muntiacus gongshanensis	1	Female,F	/	Muntiacus gongshanensis
050	DSCF0787	JPG	2023-10-01	20:44:00	Muntiacus gongshanensis	1	Female,F	/	Muntiacus gongshanensis
050	DSCF0789	MP4	2023-10-01	20:44:00	Muntiacus gongshanensis	2	Female,F1；Fawn1	1	Muntiacus gongshanensis1
050	DSCF0798	JPG	2023-10-02	19:09:00	Muntiacus gongshanensis	1	Male,M1	1	Muntiacus gongshanensis1
050	DSCF0799	JPG	2023-10-02	19:09:00	Muntiacus gongshanensis	1	Male,M	/	Muntiacus gongshanensis
050	DSCF0800	JPG	2023-10-02	19:09:00	Muntiacus gongshanensis	1	Male,M	/	Muntiacus gongshanensis
050	DSCF0801	MP4	2023-10-02	19:09:00	Muntiacus gongshanensis	1	Male,M	/	Muntiacus gongshanensis
050	DSCF0802	JPG	2023-10-06	19:47:00	Muntiacus gongshanensis	1	Male,M1	1	Muntiacus gongshanensis1
050	DSCF0803	JPG	2023-10-06	19:47:00	Muntiacus gongshanensis	1	Male,M	/	Muntiacus gongshanensis
050	DSCF0804	JPG	2023-10-06	19:47:00	Muntiacus gongshanensis	1	Male,M	/	Muntiacus gongshanensis
050	DSCF0805	MP4	2023-10-06	19:47:00	Muntiacus gongshanensis	1	Male,M	/	Muntiacus gongshanensis
050	DSCF0814	JPG	2023-10-08	22:01:00	Muntiacus gongshanensis	1	Male,M1	1	Muntiacus gongshanensis1
050	DSCF0815	JPG	2023-10-08	22:01:00	Muntiacus gongshanensis	1	Male,M	/	Muntiacus gongshanensis
050	DSCF0816	JPG	2023-10-08	22:01:00	Muntiacus gongshanensis	1	Male,M	/	Muntiacus gongshanensis
050	DSCF0817	MP4	2023-10-08	22:01:00	Muntiacus gongshanensis	1	Male,M	/	Muntiacus gongshanensis
050	DSCF0818	JPG	2023-10-10	08:51:00	Muntiacus gongshanensis	1	Female,F1	1	Muntiacus gongshanensis1
050	DSCF0819	JPG	2023-10-10	08:51:00	Muntiacus gongshanensis	1	Female,F	/	Muntiacus gongshanensis
050	DSCF0820	JPG	2023-10-10	08:51:00	Muntiacus gongshanensis	1	Female,F	/	Muntiacus gongshanensis
050	DSCF0821	MP4	2023-10-10	08:51:00	Muntiacus gongshanensis	1	Female,F	/	Muntiacus gongshanensis
050	DSCF0822	JPG	2023-10-10	08:54:00	Muntiacus gongshanensis	1	Male,M1	1	Muntiacus gongshanensis1
050	DSCF0823	JPG	2023-10-10	08:54:00	Muntiacus gongshanensis	1	Male,M	/	Muntiacus gongshanensis
050	DSCF0824	JPG	2023-10-11	18:26:00	Muntiacus gongshanensis	1	Female,F1	1	Muntiacus gongshanensis1
050	DSCF0825	JPG	2023-10-11	18:26:00	Muntiacus gongshanensis	1	Female,F	/	Muntiacus gongshanensis
050	DSCF0832	JPG	2023-10-12	18:57:00	Muntiacus gongshanensis	1	Male,M1	1	Muntiacus gongshanensis1
050	DSCF0833	JPG	2023-10-12	18:57:00	Muntiacus gongshanensis	1	Male,M	/	Muntiacus gongshanensis
050	DSCF0834	JPG	2023-10-12	18:57:00	Muntiacus gongshanensis	1	Male,M	/	Muntiacus gongshanensis
050	DSCF0872	JPG	2023-10-17	23:47:00	Muntiacus gongshanensis	1	Male,M1	1	Muntiacus gongshanensis1
050	DSCF0873	JPG	2023-10-17	23:47:00	Muntiacus gongshanensis	1	Male,M	/	Muntiacus gongshanensis
050	DSCF0874	JPG	2023-10-17	23:47:00	Muntiacus gongshanensis	1	Male,M	/	Muntiacus gongshanensis
050	DSCF0875	MP4	2023-10-17	23:47:00	Muntiacus gongshanensis	1	Male,M	/	Muntiacus gongshanensis
050	DSCF0898	JPG	2023-10-22	19:28:00	Muntiacus gongshanensis	1	Male,M1	1	Muntiacus gongshanensis1
050	DSCF0899	JPG	2023-10-22	19:28:00	Muntiacus gongshanensis	1	Male,M	/	Muntiacus gongshanensis
050	DSCF0900	JPG	2023-10-22	19:28:00	Muntiacus gongshanensis	1	Male,M	/	Muntiacus gongshanensis
050	DSCF0901	MP4	2023-10-22	19:29:00	Muntiacus gongshanensis	1	Male,M	/	Muntiacus gongshanensis
050	DSCF0902	JPG	2023-10-22	19:29:00	Muntiacus gongshanensis	1	Male,M	/	Muntiacus gongshanensis
050	DSCF0903	JPG	2023-10-22	19:29:00	Muntiacus gongshanensis	1	Male,M	/	Muntiacus gongshanensis
050	DSCF0904	JPG	2023-10-22	19:29:00	Muntiacus gongshanensis	1	Male,M	/	Muntiacus gongshanensis
050	DSCF0905	MP4	2023-10-22	19:29:00	Muntiacus gongshanensis	1	Male,M	/	Muntiacus gongshanensis
050	DSCF0910	JPG	2023-10-26	18:30:00	Muntiacus gongshanensis	2	Female,F1；Male,M1	1	Muntiacus gongshanensis1
050	DSCF0911	JPG	2023-10-26	18:30:00	Muntiacus gongshanensis	2	Female,F；Male,M	/	Muntiacus gongshanensis
050	DSCF0912	JPG	2023-10-26	18:30:00	Muntiacus gongshanensis	2	Female,F；Male,M	/	Muntiacus gongshanensis
050	DSCF0913	MP4	2023-10-26	18:30:00	Muntiacus gongshanensis	2	Female,F；Male,M	/	Muntiacus gongshanensis
050	DSCF0914	JPG	2023-10-26	18:31:00	Muntiacus gongshanensis	1	Male,M	/	Muntiacus gongshanensis
050	DSCF0915	JPG	2023-10-26	18:31:00	Muntiacus gongshanensis	1	Male,M	/	Muntiacus gongshanensis
050	DSCF0916	JPG	2023-10-26	18:31:00	Muntiacus gongshanensis	1	Male,M	/	Muntiacus gongshanensis
050	DSCF0917	MP4	2023-10-26	18:31:00	Muntiacus gongshanensis	1	Male,M	/	Muntiacus gongshanensis
050	DSCF0918	JPG	2023-10-26	20:31:00	Muntiacus gongshanensis	2	Female,F1；Male,M1	1	Muntiacus gongshanensis1
050	DSCF0920	JPG	2023-10-26	20:31:00	Muntiacus gongshanensis	2	Female,F；Male,M	/	Muntiacus gongshanensis
050	DSCF0919	JPG	2023-10-26	20:31:00	Muntiacus gongshanensis	2	Female,F；Male,M	/	Muntiacus gongshanensis
050	DSCF0921	MP4	2023-10-26	20:31:00	Muntiacus gongshanensis	2	Female,F；Male,M	/	Muntiacus gongshanensis
050	DSCF0922	JPG	2023-10-26	20:31:00	Muntiacus gongshanensis	2	Female,F；Male,M	/	Muntiacus gongshanensis
050	DSCF0923	JPG	2023-10-26	20:31:00	Muntiacus gongshanensis	2	Female,F；Male,M	/	Muntiacus gongshanensis
050	DSCF0924	JPG	2023-10-26	20:31:00	Muntiacus gongshanensis	2	Female,F；Male,M	/	Muntiacus gongshanensis
050	DSCF0925	MP4	2023-10-26	20:32:00	Muntiacus gongshanensis	2	Female,F；Male,M	/	Muntiacus gongshanensis
050	DSCF0926	JPG	2023-10-26	20:32:00	Muntiacus gongshanensis	1	Male,M	/	Muntiacus gongshanensis
050	DSCF0927	JPG	2023-10-26	20:32:00	Muntiacus gongshanensis	1	Male,M	/	Muntiacus gongshanensis
050	DSCF0928	JPG	2023-10-26	20:32:00	Muntiacus gongshanensis	1	Male,M	/	Muntiacus gongshanensis
050	DSCF0929	MP4	2023-10-26	20:32:00	Muntiacus gongshanensis	1	Male,M	/	Muntiacus gongshanensis
050	DSCF0934	JPG	2023-10-27	08:14:00	Muntiacus gongshanensis	1	Male,M1	1	Muntiacus gongshanensis1
050	DSCF0935	JPG	2023-10-27	08:14:00	Muntiacus gongshanensis	1	Male,M	/	Muntiacus gongshanensis
050	DSCF0936	JPG	2023-10-27	08:14:00	Muntiacus gongshanensis	1	Male,M	/	Muntiacus gongshanensis
050	DSCF0937	MP4	2023-10-27	08:14:00	Muntiacus gongshanensis	1	Male,M	/	Muntiacus gongshanensis
050	DSCF0942	JPG	2023-10-29	04:15:00	Muntiacus gongshanensis	1	Female,F1	1	Muntiacus gongshanensis1
050	DSCF0943	JPG	2023-10-29	04:15:00	Muntiacus gongshanensis	1	Female,F	/	Muntiacus gongshanensis
050	DSCF0944	JPG	2023-10-29	04:15:00	Muntiacus gongshanensis	1	Female,F	/	Muntiacus gongshanensis
050	DSCF0945	MP4	2023-10-29	04:16:00	Muntiacus gongshanensis	1	Female,F	/	Muntiacus gongshanensis
050	DSCF0950	JPG	2023-10-30	23:26:00	Muntiacus gongshanensis	1	Female,F1	1	Muntiacus gongshanensis1
050	DSCF0951	JPG	2023-10-30	23:26:00	Muntiacus gongshanensis	1	Female,F	/	Muntiacus gongshanensis
050	DSCF0952	JPG	2023-10-30	23:26:00	Muntiacus gongshanensis	1	Female,F	/	Muntiacus gongshanensis
050	DSCF0953	MP4	2023-10-30	23:27:00	Muntiacus gongshanensis	1	Female,F	/	Muntiacus gongshanensis
050	DSCF0966	JPG	2023-11-01	20:43:00	Muntiacus gongshanensis	1	Male,M1	1	Muntiacus gongshanensis1
050	DSCF0967	JPG	2023-11-01	20:43:00	Muntiacus gongshanensis	1	Male,M	/	Muntiacus gongshanensis
050	DSCF0968	JPG	2023-11-01	20:43:00	Muntiacus gongshanensis	1	Male,M	/	Muntiacus gongshanensis
050	DSCF0969	MP4	2023-11-01	20:43:00	Muntiacus gongshanensis	1	Male,M	/	Muntiacus gongshanensis
050	DSCF0970	JPG	2023-11-02	19:02:00	Muntiacus gongshanensis	1	Male,M1	1	Muntiacus gongshanensis1
050	DSCF0971	JPG	2023-11-02	19:02:00	Muntiacus gongshanensis	1	Male,M	/	Muntiacus gongshanensis
050	DSCF0972	JPG	2023-11-02	19:02:00	Muntiacus gongshanensis	1	Male,M	/	Muntiacus gongshanensis
050	DSCF0973	MP4	2023-11-02	19:02:00	Muntiacus gongshanensis	1	Male,M	/	Muntiacus gongshanensis
050	DSCF0974	JPG	2023-11-03	20:59:00	Muntiacus gongshanensis	1	Male,M1	1	Muntiacus gongshanensis1
050	DSCF0975	JPG	2023-11-03	20:59:00	Muntiacus gongshanensis	1	Male,M	/	Muntiacus gongshanensis
050	DSCF0976	JPG	2023-11-03	20:59:00	Muntiacus gongshanensis	1	Male,M	/	Muntiacus gongshanensis
050	DSCF0977	MP4	2023-11-03	20:59:00	Muntiacus gongshanensis	1	Male,M	/	Muntiacus gongshanensis
050	DSCF0978	JPG	2023-11-06	01:30:00	Muntiacus gongshanensis	1	Male,M1	1	Muntiacus gongshanensis1
050	DSCF0979	JPG	2023-11-06	01:30:00	Muntiacus gongshanensis	1	Male,M	/	Muntiacus gongshanensis
050	DSCF0980	JPG	2023-11-06	01:30:00	Muntiacus gongshanensis	1	Male,M	/	Muntiacus gongshanensis
050	DSCF0981	MP4	2023-11-06	01:30:00	Muntiacus gongshanensis	1	Male,M	/	Muntiacus gongshanensis
050	DSCF0982	JPG	2023-11-06	04:39:00	Muntiacus gongshanensis	1	Female,F1	1	Muntiacus gongshanensis1
050	DSCF0984	JPG	2023-11-06	04:39:00	Muntiacus gongshanensis	1	Female,F	/	Muntiacus gongshanensis
050	DSCF0983	JPG	2023-11-06	04:39:00	Muntiacus gongshanensis	1	Female,F	/	Muntiacus gongshanensis
050	DSCF0985	MP4	2023-11-06	04:39:00	Muntiacus gongshanensis	1	Female,F	/	Muntiacus gongshanensis
050	DSCF0998	JPG	2023-11-09	18:19:00	Muntiacus gongshanensis	1	Female,F1	1	Muntiacus gongshanensis1
050	DSCF0999	JPG	2023-11-09	18:19:00	Muntiacus gongshanensis	1	Female,F	/	Muntiacus gongshanensis
050	DSCF1000	JPG	2023-11-09	18:19:00	Muntiacus gongshanensis	1	Female,F	/	Muntiacus gongshanensis
050	DSCF1001	MP4	2023-11-09	18:19:00	Muntiacus gongshanensis	1	Female,F	/	Muntiacus gongshanensis
050	DSCF0004	JPG	2024-05-13	21:18:00	Muntiacus gongshanensis	1	Female,F1	1	Muntiacus gongshanensis1
050	DSCF0005	JPG	2024-05-13	21:18:00	Muntiacus gongshanensis	1	Female,F	/	Muntiacus gongshanensis
050	DSCF0006	JPG	2024-05-13	21:18:00	Muntiacus gongshanensis	1	Female,F	/	Muntiacus gongshanensis
050	DSCF0007	MP4	2024-05-13	21:18:00	Muntiacus gongshanensis	1	Female,F	/	Muntiacus gongshanensis
050	DSCF0032	JPG	2024-05-16	20:47:00	Muntiacus gongshanensis	1	Female,F1	1	Muntiacus gongshanensis1
050	DSCF0033	JPG	2024-05-16	20:47:00	Muntiacus gongshanensis	1	Female,F	/	Muntiacus gongshanensis
050	DSCF0034	JPG	2024-05-16	20:47:00	Muntiacus gongshanensis	1	Female,F	/	Muntiacus gongshanensis
050	DSCF0035	MP4	2024-05-16	20:47:00	Muntiacus gongshanensis	1	Female,F	/	Muntiacus gongshanensis
050	DSCF0036	JPG	2024-05-16	22:30:00	Muntiacus gongshanensis	1	Male,M1	1	Muntiacus gongshanensis1
050	DSCF0037	JPG	2024-05-16	22:30:00	Muntiacus gongshanensis	1	Male,M	/	Muntiacus gongshanensis
050	DSCF0038	JPG	2024-05-16	22:30:00	Muntiacus gongshanensis	1	Male,M	/	Muntiacus gongshanensis
050	DSCF0039	MP4	2024-05-16	22:30:00	Muntiacus gongshanensis	1	Male,M	/	Muntiacus gongshanensis
050	DSCF0112	JPG	2024-05-26	21:19:00	Muntiacus gongshanensis	1	Male,M1	1	Muntiacus gongshanensis1
050	DSCF0113	JPG	2024-05-26	21:19:00	Muntiacus gongshanensis	1	Male,M	/	Muntiacus gongshanensis
050	DSCF0114	JPG	2024-05-26	21:19:00	Muntiacus gongshanensis	1	Male,M	/	Muntiacus gongshanensis
050	DSCF0115	MP4	2024-05-26	21:19:00	Muntiacus gongshanensis	1	Male,M	/	Muntiacus gongshanensis
050	DSCF0128	JPG	2024-05-28	19:09:00	Muntiacus gongshanensis	2	Female,F1；Male,M1	1	Muntiacus gongshanensis1
050	DSCF0129	JPG	2024-05-28	19:09:00	Muntiacus gongshanensis	2	Female,F；Male,M	/	Muntiacus gongshanensis
050	DSCF0130	JPG	2024-05-28	19:09:00	Muntiacus gongshanensis	2	Female,F；Male,M	/	Muntiacus gongshanensis
050	DSCF0228	JPG	2024-05-29	19:08:00	Muntiacus gongshanensis	2	Female,F1；Male,M1	1	Muntiacus gongshanensis1
050	DSCF0229	JPG	2024-05-29	19:08:00	Muntiacus gongshanensis	2	Female,F；Male,M	/	Muntiacus gongshanensis
050	DSCF0230	JPG	2024-05-29	19:08:00	Muntiacus gongshanensis	2	Female,F；Male,M	/	Muntiacus gongshanensis
050	DSCF0168	JPG	2024-05-31	18:11:00	Muntiacus gongshanensis	1	Male,M1	1	Muntiacus gongshanensis1
050	DSCF0169	JPG	2024-05-31	18:11:00	Muntiacus gongshanensis	1	Male,M	/	Muntiacus gongshanensis
050	DSCF0170	JPG	2024-05-31	18:11:00	Muntiacus gongshanensis	1	Male,M	/	Muntiacus gongshanensis
050	DSCF0171	MP4	2024-05-31	18:11:00	Muntiacus gongshanensis	1	Male,M	/	Muntiacus gongshanensis
050	DSCF0202	JPG	2024-06-03	19:48:00	Muntiacus gongshanensis	1	Male,M1	1	Muntiacus gongshanensis1
050	DSCF0203	JPG	2024-06-03	19:48:00	Muntiacus gongshanensis	1	Male,M	/	Muntiacus gongshanensis
050	DSCF0206	JPG	2024-06-03	21:07:00	Muntiacus gongshanensis	1	Male,M1	1	Muntiacus gongshanensis1
050	DSCF0207	JPG	2024-06-03	21:07:00	Muntiacus gongshanensis	1	Male,M	/	Muntiacus gongshanensis
050	DSCF0208	JPG	2024-06-03	21:07:00	Muntiacus gongshanensis	1	Male,M	/	Muntiacus gongshanensis
050	DSCF0209	MP4	2024-06-03	21:07:00	Muntiacus gongshanensis	1	Male,M	/	Muntiacus gongshanensis
050	DSCF0226	JPG	2024-06-06	20:11:00	Muntiacus gongshanensis	1	Male,M1	1	Muntiacus gongshanensis1
050	DSCF0227	JPG	2024-06-06	20:11:00	Muntiacus gongshanensis	1	Male,M	/	Muntiacus gongshanensis
050	DSCF0228	JPG	2024-06-06	20:11:00	Muntiacus gongshanensis	1	Male,M	/	Muntiacus gongshanensis
050	DSCF0229	MP4	2024-06-06	20:11:00	Muntiacus gongshanensis	1	Male,M	/	Muntiacus gongshanensis
050	DSCF0258	JPG	2024-06-09	05:31:00	Muntiacus gongshanensis	1	Male,M1	1	Muntiacus gongshanensis1
050	DSCF0259	JPG	2024-06-09	05:31:00	Muntiacus gongshanensis	1	Male,M	/	Muntiacus gongshanensis
050	DSCF0260	JPG	2024-06-09	05:31:00	Muntiacus gongshanensis	1	Male,M	/	Muntiacus gongshanensis
050	DSCF0261	MP4	2024-06-09	05:32:00	Muntiacus gongshanensis	1	Male,M	/	Muntiacus gongshanensis
050	DSCF0338	JPG	2024-06-11	20:38:00	Muntiacus gongshanensis	1	Male,M1	1	Muntiacus gongshanensis1
050	DSCF0339	JPG	2024-06-11	20:38:00	Muntiacus gongshanensis	1	Male,M	/	Muntiacus gongshanensis
050	DSCF0340	JPG	2024-06-11	20:38:00	Muntiacus gongshanensis	1	Male,M	/	Muntiacus gongshanensis
050	DSCF0341	MP4	2024-06-11	20:38:00	Muntiacus gongshanensis	1	Male,M	/	Muntiacus gongshanensis
050	DSCF0366	JPG	2024-06-16	19:34:00	Muntiacus gongshanensis	1	Male,M1	1	Muntiacus gongshanensis1
050	DSCF0367	JPG	2024-06-16	19:34:00	Muntiacus gongshanensis	1	Male,M	/	Muntiacus gongshanensis
050	DSCF0368	JPG	2024-06-16	19:34:00	Muntiacus gongshanensis	1	Male,M	/	Muntiacus gongshanensis
050	DSCF0369	MP4	2024-06-16	19:34:00	Muntiacus gongshanensis	1	Male,M	/	Muntiacus gongshanensis
050	DSCF0390	JPG	2024-06-20	20:32:00	Muntiacus gongshanensis	1	Male,M1	1	Muntiacus gongshanensis1
050	DSCF0391	JPG	2024-06-20	20:32:00	Muntiacus gongshanensis	1	Male,M	/	Muntiacus gongshanensis
050	DSCF0410	JPG	2024-06-23	20:59:00	Muntiacus gongshanensis	1	Female,F1	1	Muntiacus gongshanensis1
050	DSCF0446	JPG	2024-06-27	20:07:00	Muntiacus gongshanensis	1	Female,F1	1	Muntiacus gongshanensis1
050	DSCF0447	JPG	2024-06-27	20:07:00	Muntiacus gongshanensis	1	Female,F	/	Muntiacus gongshanensis
050	DSCF0448	JPG	2024-06-27	20:07:00	Muntiacus gongshanensis	1	Female,F	/	Muntiacus gongshanensis
050	DSCF0449	MP4	2024-06-27	20:07:00	Muntiacus gongshanensis	1	Female,F	/	Muntiacus gongshanensis
050	DSCF0450	JPG	2024-06-27	20:35:00	Muntiacus gongshanensis	1	Male,M1	1	Muntiacus gongshanensis1
050	DSCF0451	JPG	2024-06-27	20:35:00	Muntiacus gongshanensis	1	Male,M	/	Muntiacus gongshanensis
050	DSCF0452	JPG	2024-06-27	20:35:00	Muntiacus gongshanensis	1	Male,M	/	Muntiacus gongshanensis
050	DSCF0453	MP4	2024-06-27	20:35:00	Muntiacus gongshanensis	1	Male,M	/	Muntiacus gongshanensis
050	DSCF0454	JPG	2024-06-27	20:38:00	Muntiacus gongshanensis	1	Male,M1	1	Muntiacus gongshanensis1
050	DSCF0455	JPG	2024-06-27	20:38:00	Muntiacus gongshanensis	1	Male,M	/	Muntiacus gongshanensis
050	DSCF0518	JPG	2024-07-04	20:57:00	Muntiacus gongshanensis	1	Male,M1	1	Muntiacus gongshanensis1
050	DSCF0519	JPG	2024-07-04	20:57:00	Muntiacus gongshanensis	1	Male,M	/	Muntiacus gongshanensis
050	DSCF0520	JPG	2024-07-04	20:57:00	Muntiacus gongshanensis	1	Male,M	/	Muntiacus gongshanensis
050	DSCF0521	MP4	2024-07-04	20:57:00	Muntiacus gongshanensis	1	Male,M	/	Muntiacus gongshanensis
050	DSCF0534	JPG	2024-07-09	02:27:00	Muntiacus gongshanensis	1	Male,M1	1	Muntiacus gongshanensis1
[truncated: 2,847 more rows]

## Sheet: Independent detections
Sampling.Unit.Name	Project.Name	Format	Day	Photo.Time	Species	Number.of.Animals	Sex	Independent detections	Independent detections
001	DSCF0139	JPG	2024-09-06	20:34:00	Muntiacus gongshanensis	1	Female,F1	1	Muntiacus gongshanensis1
001	DSCF0151	JPG	2024-10-02	11:00:00	Muntiacus gongshanensis	1	Female,F1	1	Muntiacus gongshanensis1
002	DSCF0055	JPG	2023-08-01	17:49:00	Muntiacus gongshanensis	1	Female,F1	1	Muntiacus gongshanensis1
008	DSCF0107	JPG	2023-08-13	08:24:00	Muntiacus gongshanensis	1	Female,F1	1	Muntiacus gongshanensis1
013	DSCF0045	JPG	2023-06-13	00:12:00	Muntiacus gongshanensis	1	Female,F1	1	Muntiacus gongshanensis1
013	DSCF0050	JPG	2023-06-18	20:10:00	Muntiacus gongshanensis	1	Female,F1	1	Muntiacus gongshanensis1
013	2023_08_23__01	JPG	2023-08-23	01:21:00	Muntiacus gongshanensis	1	Female,F1	1	Muntiacus gongshanensis1
013	2023_09_27__01	JPG	2023-09-27	23:47:00	Muntiacus gongshanensis	1	Female,F1	1	Muntiacus gongshanensis1
013	DSCF0015	JPG	2024-07-25	19:56:00	Muntiacus gongshanensis	1	Female,F1	1	Muntiacus gongshanensis1
013	DSCF0189	JPG	2024-09-24	16:36:00	Muntiacus gongshanensis	1	Female,F1	1	Muntiacus gongshanensis1
017	DSCF0001	JPG	2024-02-20	21:11:00	Muntiacus gongshanensis	1	Female,F1	1	Muntiacus gongshanensis1
019	DSCF0008	JPG	2023-04-23	16:56:00	Muntiacus gongshanensis	1	Male,M1	1	Muntiacus gongshanensis1
019	DSCF0010	JPG	2023-04-27	19:57:00	Muntiacus gongshanensis	1	Female,F1	1	Muntiacus gongshanensis1
019	DSCF0014	JPG	2023-04-28	20:15:00	Muntiacus gongshanensis	1	Female,F1	1	Muntiacus gongshanensis1
019	DSCF0027	JPG	2023-04-28	20:17:00	Muntiacus gongshanensis	2	Female,F1；Male,M1	1	Muntiacus gongshanensis1
019	DSCF0030	JPG	2023-04-28	20:53:00	Muntiacus gongshanensis	2	Male,M1；Male,M1	1	Muntiacus gongshanensis1
019	DSCF0034	JPG	2023-04-29	19:00:00	Muntiacus gongshanensis	1	Female,F1	1	Muntiacus gongshanensis1
019	DSCF0038	JPG	2023-04-30	19:16:00	Muntiacus gongshanensis	1	Male,M1	1	Muntiacus gongshanensis1
019	DSCF0042	JPG	2023-04-30	19:17:00	Muntiacus gongshanensis	1	Female,F1	1	Muntiacus gongshanensis1
019	DSCF0046	JPG	2023-05-01	19:40:00	Muntiacus gongshanensis	1	Male,M1	1	Muntiacus gongshanensis1
019	DSCF0050	JPG	2023-05-02	08:04:00	Muntiacus gongshanensis	1	Male,M1	1	Muntiacus gongshanensis1
019	DSCF0054	JPG	2023-05-06	19:11:00	Muntiacus gongshanensis	1	Male,M1	1	Muntiacus gongshanensis1
019	DSCF0058	JPG	2023-05-07	03:05:00	Muntiacus gongshanensis	1	Female,F1	1	Muntiacus gongshanensis1
019	DSCF0066	JPG	2023-05-08	03:09:00	Muntiacus gongshanensis	1	Male,M1	1	Muntiacus gongshanensis1
019	DSCF0070	JPG	2023-05-11	19:09:00	Muntiacus gongshanensis	1	Female,F1	1	Muntiacus gongshanensis1
019	DSCF0074	JPG	2023-05-12	23:21:00	Muntiacus gongshanensis	1	Female,F1	1	Muntiacus gongshanensis1
019	DSCF0078	JPG	2023-05-14	19:28:00	Muntiacus gongshanensis	1	Male,M1	1	Muntiacus gongshanensis1
019	DSCF0082	JPG	2023-05-16	18:34:00	Muntiacus gongshanensis	1	Male,M1	1	Muntiacus gongshanensis1
019	DSCF0086	JPG	2023-05-17	04:06:00	Muntiacus gongshanensis	1	Female,F1	1	Muntiacus gongshanensis1
019	DSCF0090	JPG	2023-05-17	20:58:00	Muntiacus gongshanensis	1	Male,M1	1	Muntiacus gongshanensis1
019	DSCF0094	JPG	2023-05-20	01:21:00	Muntiacus gongshanensis	1	Female,F1	1	Muntiacus gongshanensis1
019	DSCF0101	MP4	2023-05-20	01:23:00	Muntiacus gongshanensis	2	Female,F1；Male,M1	1	Muntiacus gongshanensis1
019	DSCF0106	JPG	2023-05-20	01:24:00	Muntiacus gongshanensis	1	Male,M1	1	Muntiacus gongshanensis1
019	DSCF0110	JPG	2023-05-20	01:30:00	Muntiacus gongshanensis	1	Female,F1	1	Muntiacus gongshanensis1
019	DSCF0114	JPG	2023-05-20	01:37:00	Muntiacus gongshanensis	1	Male,M1	1	Muntiacus gongshanensis1
019	DSCF0130	JPG	2023-05-20	20:47:00	Muntiacus gongshanensis	1	Male,M1	1	Muntiacus gongshanensis1
019	DSCF0142	JPG	2023-05-23	19:32:00	Muntiacus gongshanensis	1	Male,M1	1	Muntiacus gongshanensis1
019	DSCF0158	JPG	2023-06-03	20:44:00	Muntiacus gongshanensis	1	Male,M1	1	Muntiacus gongshanensis1
019	DSCF0162	JPG	2023-06-04	01:22:00	Muntiacus gongshanensis	1	Male,M1	1	Muntiacus gongshanensis1
019	DSCF0170	JPG	2023-06-07	02:10:00	Muntiacus gongshanensis	1	Male,M1	1	Muntiacus gongshanensis1
019	DSCF0182	JPG	2023-06-07	23:46:00	Muntiacus gongshanensis	1	Male,M1	1	Muntiacus gongshanensis1
019	DSCF0186	JPG	2023-06-10	07:57:00	Muntiacus gongshanensis	1	Female,F1	1	Muntiacus gongshanensis1
019	DSCF0190	JPG	2023-06-11	07:14:00	Muntiacus gongshanensis	1	Female,F1	1	Muntiacus gongshanensis1
019	DSCF0198	JPG	2023-06-16	11:04:00	Muntiacus gongshanensis	1	Male,M1	1	Muntiacus gongshanensis1
019	DSCF0206	JPG	2023-06-16	20:15:00	Muntiacus gongshanensis	1	Male,M1	1	Muntiacus gongshanensis1
019	DSCF0210	JPG	2023-06-19	08:51:00	Muntiacus gongshanensis	1	Male,M1	1	Muntiacus gongshanensis1
019	DSCF0214	JPG	2023-06-29	20:41:00	Muntiacus gongshanensis	1	Male,M1	1	Muntiacus gongshanensis1
019	DSCF0222	JPG	2023-07-03	20:26:00	Muntiacus gongshanensis	1	Female,F1	1	Muntiacus gongshanensis1
019	DSCF0226	JPG	2023-07-05	20:32:00	Muntiacus gongshanensis	1	Male,M1	1	Muntiacus gongshanensis1
019	DSCF0230	JPG	2023-07-09	20:34:00	Muntiacus gongshanensis	1	Male,M1	1	Muntiacus gongshanensis1
019	DSCF0234	JPG	2023-07-10	20:48:00	Muntiacus gongshanensis	1	Male,M1	1	Muntiacus gongshanensis1
019	DSCF0238	JPG	2023-07-25	07:31:00	Muntiacus gongshanensis	1	Female,F1	1	Muntiacus gongshanensis1
019	DSCF0242	JPG	2023-08-01	00:50:00	Muntiacus gongshanensis	1	Male,M1	1	Muntiacus gongshanensis1
019-1	DSCF0030	JPG	2023-12-16	18:18:00	Muntiacus gongshanensis	1	Female,F1	1	Muntiacus gongshanensis1
020	DSCF0006	MP4	2023-04-17	18:59:00	Muntiacus gongshanensis	1	Female,F1	1	Muntiacus gongshanensis1
020	DSCF0015	JPG	2023-04-23	19:21:00	Muntiacus gongshanensis	1	Female,F1	1	Muntiacus gongshanensis1
020	DSCF0019	JPG	2023-04-23	19:26:00	Muntiacus gongshanensis	1	Male,M1	1	Muntiacus gongshanensis1
020	DSCF0023	JPG	2023-04-25	23:15:00	Muntiacus gongshanensis	1	unidentified1	1	Muntiacus gongshanensis1
020	DSCF0027	JPG	2023-04-27	20:20:00	Muntiacus gongshanensis	1	Female,F1	1	Muntiacus gongshanensis1
020	DSCF0047	JPG	2023-05-01	21:31:00	Muntiacus gongshanensis	1	Female,F1	1	Muntiacus gongshanensis1
020	DSCF0059	JPG	2023-05-02	21:22:00	Muntiacus gongshanensis	1	Female,F1	1	Muntiacus gongshanensis1
020	DSCF0063	JPG	2023-05-07	19:48:00	Muntiacus gongshanensis	1	Male,M1	1	Muntiacus gongshanensis1
020	DSCF0095	JPG	2023-05-14	23:27:00	Muntiacus gongshanensis	1	Female,F1	1	Muntiacus gongshanensis1
020	DSCF0139	JPG	2023-05-19	08:19:00	Muntiacus gongshanensis	1	Male,M1	1	Muntiacus gongshanensis1
020	DSCF0147	JPG	2023-05-27	23:25:00	Muntiacus gongshanensis	2	Female,F1；Male,M1	1	Muntiacus gongshanensis1
020	DSCF0163	JPG	2023-05-31	07:13:00	Muntiacus gongshanensis	1	Male,M1	1	Muntiacus gongshanensis1
020	DSCF0168	JPG	2023-06-04	00:02:00	Muntiacus gongshanensis	1	Male,M1	1	Muntiacus gongshanensis1
020	DSCF0171	JPG	2023-06-04	01:09:00	Muntiacus gongshanensis	1	unidentified1	1	Muntiacus gongshanensis1
020	DSCF0192	JPG	2023-06-12	09:14:00	Muntiacus gongshanensis	1	Male,M1	1	Muntiacus gongshanensis1
020	DSCF0195	JPG	2023-06-12	21:04:00	Muntiacus gongshanensis	1	Female,F1	1	Muntiacus gongshanensis1
020	DSCF0199	JPG	2023-06-14	08:09:00	Muntiacus gongshanensis	1	Male,M1	1	Muntiacus gongshanensis1
020	DSCF0203	JPG	2023-06-15	19:21:00	Muntiacus gongshanensis	1	Male,M1	1	Muntiacus gongshanensis1
020	DSCF0207	JPG	2023-06-18	19:56:00	Muntiacus gongshanensis	1	Male,M1	1	Muntiacus gongshanensis1
020	DSCF0211	JPG	2023-06-22	06:19:00	Muntiacus gongshanensis	1	Male,M1	1	Muntiacus gongshanensis1
020	DSCF0219	JPG	2023-06-22	20:53:00	Muntiacus gongshanensis	1	Female,F1	1	Muntiacus gongshanensis1
020	DSCF0231	JPG	2023-06-22	22:39:00	Muntiacus gongshanensis	1	Female,F1	1	Muntiacus gongshanensis1
020	DSCF0235	JPG	2023-06-25	00:26:00	Muntiacus gongshanensis	1	Female,F1	1	Muntiacus gongshanensis1
020	DSCF0251	JPG	2023-06-25	22:21:00	Muntiacus gongshanensis	1	Female,F1	1	Muntiacus gongshanensis1
020	DSCF0287	JPG	2023-06-26	01:20:00	Muntiacus gongshanensis	1	Female,F1	1	Muntiacus gongshanensis1
020	DSCF0299	JPG	2023-06-26	21:41:00	Muntiacus gongshanensis	1	Male,M1	1	Muntiacus gongshanensis1
020	DSCF0307	JPG	2023-06-26	21:45:00	Muntiacus gongshanensis	1	Female,F1	1	Muntiacus gongshanensis1
020	DSCF0315	JPG	2023-06-26	21:48:00	Muntiacus gongshanensis	1	Male,M1	1	Muntiacus gongshanensis1
020	DSCF0323	JPG	2023-06-27	07:06:00	Muntiacus gongshanensis	1	Female,F1	1	Muntiacus gongshanensis1
020	DSCF0339	JPG	2023-06-28	20:23:00	Muntiacus gongshanensis	1	Male,M1	1	Muntiacus gongshanensis1
020	DSCF0343	JPG	2023-07-01	01:34:00	Muntiacus gongshanensis	1	Male,M1	1	Muntiacus gongshanensis1
020	DSCF0359	JPG	2023-07-02	01:02:00	Muntiacus gongshanensis	1	Female,F1	1	Muntiacus gongshanensis1
020	DSCF0385	JPG	2023-07-02	01:36:00	Muntiacus gongshanensis	1	Female,F1	1	Muntiacus gongshanensis1
020	DSCF0403	JPG	2023-07-02	21:28:00	Muntiacus gongshanensis	1	Female,F1	1	Muntiacus gongshanensis1
020	DSCF0419	JPG	2023-07-03	20:04:00	Muntiacus gongshanensis	1	Male,M1	1	Muntiacus gongshanensis1
020	DSCF0423	JPG	2023-07-04	01:01:00	Muntiacus gongshanensis	1	Female,F1	1	Muntiacus gongshanensis1
020	DSCF0439	JPG	2023-07-05	03:43:00	Muntiacus gongshanensis	1	Female,F1	1	Muntiacus gongshanensis1
020	DSCF0455	JPG	2023-07-06	22:32:00	Muntiacus gongshanensis	1	Female,F1	1	Muntiacus gongshanensis1
020	DSCF0475	JPG	2023-07-07	19:33:00	Muntiacus gongshanensis	1	Male,M1	1	Muntiacus gongshanensis1
020	DSCF0479	JPG	2023-07-07	19:50:00	Muntiacus gongshanensis	1	Female,F1	1	Muntiacus gongshanensis1
020	DSCF0483	JPG	2023-07-07	22:01:00	Muntiacus gongshanensis	1	Female,F1	1	Muntiacus gongshanensis1
020	DSCF0495	JPG	2023-07-08	21:14:00	Muntiacus gongshanensis	1	Female,F1	1	Muntiacus gongshanensis1
020	DSCF0515	JPG	2023-07-09	23:34:00	Muntiacus gongshanensis	1	Female,F1	1	Muntiacus gongshanensis1
020	DSCF0527	JPG	2023-07-10	19:45:00	Muntiacus gongshanensis	1	Female,F1	1	Muntiacus gongshanensis1
020	DSCF0531	JPG	2023-07-11	20:33:00	Muntiacus gongshanensis	1	Female,F1	1	Muntiacus gongshanensis1
020	DSCF0535	JPG	2023-07-11	20:54:00	Muntiacus gongshanensis	1	unidentified1	1	Muntiacus gongshanensis1
020	DSCF0539	JPG	2023-07-12	20:19:00	Muntiacus gongshanensis	1	Female,F1	1	Muntiacus gongshanensis1
020	DSCF0551	JPG	2023-07-13	22:02:00	Muntiacus gongshanensis	1	Female,F1	1	Muntiacus gongshanensis1
020	DSCF0563	JPG	2023-07-13	22:33:00	Muntiacus gongshanensis	1	Female,F1	1	Muntiacus gongshanensis1
020	DSCF0568	JPG	2023-07-15	23:37:00	Muntiacus gongshanensis	1	Female,F1	1	Muntiacus gongshanensis1
020	DSCF0591	JPG	2023-07-17	21:08:00	Muntiacus gongshanensis	1	Female,F1	1	Muntiacus gongshanensis1
020	DSCF0599	JPG	2023-07-17	21:21:00	Muntiacus gongshanensis	1	Female,F1	1	Muntiacus gongshanensis1
020	DSCF0607	JPG	2023-07-18	20:03:00	Muntiacus gongshanensis	1	Male,M1	1	Muntiacus gongshanensis1
020	DSCF0611	JPG	2023-07-19	21:08:00	Muntiacus gongshanensis	1	Female,F1	1	Muntiacus gongshanensis1
020	DSCF0627	JPG	2023-07-19	21:16:00	Muntiacus gongshanensis	1	Female,F1	1	Muntiacus gongshanensis1
020	DSCF0638	MP4	2023-07-20	22:37:00	Muntiacus gongshanensis	1	Female,F1	1	Muntiacus gongshanensis1
020	DSCF0663	JPG	2023-07-21	22:07:00	Muntiacus gongshanensis	1	Female,F1	1	Muntiacus gongshanensis1
020	DSCF0667	JPG	2023-07-23	11:18:00	Muntiacus gongshanensis	1	Male,M1	1	Muntiacus gongshanensis1
020	DSCF0671	JPG	2023-07-24	22:19:00	Muntiacus gongshanensis	1	Female,F1	1	Muntiacus gongshanensis1
020	DSCF0679	JPG	2023-07-25	20:33:00	Muntiacus gongshanensis	1	Male,M1	1	Muntiacus gongshanensis1
020	DSCF0683	JPG	2023-07-28	20:30:00	Muntiacus gongshanensis	1	Female,F1	1	Muntiacus gongshanensis1
020	DSCF0691	JPG	2023-07-30	11:58:00	Muntiacus gongshanensis	1	Male,M1	1	Muntiacus gongshanensis1
020	DSCF0695	JPG	2023-07-30	21:27:00	Muntiacus gongshanensis	1	Female,F1	1	Muntiacus gongshanensis1
020	DSCF0703	JPG	2023-08-02	06:03:00	Muntiacus gongshanensis	1	Female,F1	1	Muntiacus gongshanensis1
020	DSCF0723	JPG	2023-08-03	20:23:00	Muntiacus gongshanensis	1	unidentified1	1	Muntiacus gongshanensis1
020	DSCF0727	JPG	2023-08-05	18:45:00	Muntiacus gongshanensis	1	unidentified1	1	Muntiacus gongshanensis1
020	DSCF0731	JPG	2023-08-08	20:46:00	Muntiacus gongshanensis	1	Male,M1	1	Muntiacus gongshanensis1
020	DSCF0735	JPG	2023-08-11	20:51:00	Muntiacus gongshanensis	1	Female,F1	1	Muntiacus gongshanensis1
020	DSCF0747	JPG	2023-08-14	20:34:00	Muntiacus gongshanensis	1	Male,M1	1	Muntiacus gongshanensis1
020	DSCF0751	JPG	2023-08-17	02:16:00	Muntiacus gongshanensis	1	Male,M1	1	Muntiacus gongshanensis1
020	DSCF0759	JPG	2023-08-18	21:30:00	Muntiacus gongshanensis	1	Female,F1	1	Muntiacus gongshanensis1
020	DSCF0767	JPG	2023-08-22	23:17:00	Muntiacus gongshanensis	1	Male,M1	1	Muntiacus gongshanensis1
020	DSCF0771	JPG	2023-08-25	20:21:00	Muntiacus gongshanensis	1	Male,M1	1	Muntiacus gongshanensis1
020	DSCF0779	JPG	2023-08-29	21:15:00	Muntiacus gongshanensis	1	Male,M1	1	Muntiacus gongshanensis1
020	DSCF0783	JPG	2023-08-31	02:37:00	Muntiacus gongshanensis	1	Male,M1	1	Muntiacus gongshanensis1
020	DSCF0787	JPG	2023-09-03	03:20:00	Muntiacus gongshanensis	1	Male,M1	1	Muntiacus gongshanensis1
020	DSCF0795	JPG	2023-09-06	00:44:00	Muntiacus gongshanensis	1	Male,M1	1	Muntiacus gongshanensis1
020	DSCF0799	JPG	2023-09-09	23:25:00	Muntiacus gongshanensis	1	Female,F1	1	Muntiacus gongshanensis1
020	DSCF0827	JPG	2023-09-20	09:44:00	Muntiacus gongshanensis	1	Female,F1	1	Muntiacus gongshanensis1
020	DSCF0835	JPG	2023-09-25	22:17:00	Muntiacus gongshanensis	1	Male,M1	1	Muntiacus gongshanensis1
020	DSCF0843	JPG	2023-09-29	20:30:00	Muntiacus gongshanensis	1	Male,M1	1	Muntiacus gongshanensis1
020	DSCF0847	JPG	2023-09-29	22:22:00	Muntiacus gongshanensis	1	Female,F1	1	Muntiacus gongshanensis1
020	DSCF0863	JPG	2023-10-14	21:39:00	Muntiacus gongshanensis	1	Female,F1	1	Muntiacus gongshanensis1
020	DSCF0899	JPG	2023-11-20	19:38:00	Muntiacus gongshanensis	2	Female,F1；Female,F1	1	Muntiacus gongshanensis1
020	DSCF0903	JPG	2023-11-20	20:00:00	Muntiacus gongshanensis	1	Female,F1	1	Muntiacus gongshanensis1
020	DSCF0025	JPG	2024-01-07	19:18:00	Muntiacus gongshanensis	1	Female,F1	1	Muntiacus gongshanensis1
020	DSCF0028	MP4	2024-01-07	19:18:00	Muntiacus gongshanensis	2	Female,F1；Female,F1	1	Muntiacus gongshanensis1
021	DSCF0019	JPG	2023-04-18	23:44:00	Muntiacus gongshanensis	1	unidentified1	1	Muntiacus gongshanensis1
021	DSCF0039	JPG	2023-05-03	21:02:00	Muntiacus gongshanensis	1	Male,M1	1	Muntiacus gongshanensis1
021	DSCF0079	JPG	2023-05-17	20:26:00	Muntiacus gongshanensis	1	Female,F1	1	Muntiacus gongshanensis1
021	DSCF0103	JPG	2023-06-08	21:03:00	Muntiacus gongshanensis	1	Male,M1	1	Muntiacus gongshanensis1
021	DSCF0276	JPG	2023-09-22	19:35:00	Muntiacus gongshanensis	1	Female,F1	1	Muntiacus gongshanensis1
021	DSCF0868	JPG	2023-11-20	19:35:00	Muntiacus gongshanensis	1	Female,F1	1	Muntiacus gongshanensis1
021	DSCF0912	JPG	2023-11-21	21:16:00	Muntiacus gongshanensis	1	Female,F1	1	Muntiacus gongshanensis1
023	DSCF0082	JPG	2023-06-24	23:27:00	Muntiacus gongshanensis	1	Female,F1	1	Muntiacus gongshanensis1
023	DSCF0106	JPG	2023-07-02	18:54:00	Muntiacus gongshanensis	1	Male,M1	1	Muntiacus gongshanensis1
023	DSCF0023	JPG	2023-08-22	19:03:00	Muntiacus gongshanensis	1	Male,M1	1	Muntiacus gongshanensis1
023	DSCF0027	JPG	2023-08-27	20:21:00	Muntiacus gongshanensis	1	Male,M1	1	Muntiacus gongshanensis1
023	DSCF0031	JPG	2023-09-01	23:31:00	Muntiacus gongshanensis	1	Male,M1	1	Muntiacus gongshanensis1
023	DSCF0079	JPG	2023-09-14	15:59:00	Muntiacus gongshanensis	1	Male,M1	1	Muntiacus gongshanensis1
023	DSCF0099	JPG	2023-09-17	18:08:00	Muntiacus gongshanensis	1	Male,M1	1	Muntiacus gongshanensis1
023	DSCF0179	JPG	2023-10-18	09:57:00	Muntiacus gongshanensis	1	Male,M1	1	Muntiacus gongshanensis1
023	DSCF0189	JPG	2023-10-20	04:11:00	Muntiacus gongshanensis	1	Female,F1	1	Muntiacus gongshanensis1
023	DSCF0192	MP4	2023-10-20	04:12:00	Muntiacus gongshanensis	2	Female,F1；Male,M1	1	Muntiacus gongshanensis1
023	DSCF0006	JPG	2023-10-24	18:46:00	Muntiacus gongshanensis	1	Female,F1	1	Muntiacus gongshanensis1
023	DSCF0095	JPG	2023-11-03	20:51:00	Muntiacus gongshanensis	1	Female,F1	1	Muntiacus gongshanensis1
023	DSCF0114	JPG	2023-11-11	09:29:00	Muntiacus gongshanensis	1	Male,M1	1	Muntiacus gongshanensis1
023	DSCF0178	JPG	2023-11-13	17:49:00	Muntiacus gongshanensis	1	Male,M1	1	Muntiacus gongshanensis1
023	DSCF0186	JPG	2023-11-20	23:44:00	Muntiacus gongshanensis	1	Female,F1	1	Muntiacus gongshanensis1
023	DSCF0214	JPG	2023-11-22	16:28:00	Muntiacus gongshanensis	1	Male,M1	1	Muntiacus gongshanensis1
023	DSCF0230	JPG	2023-11-25	10:48:00	Muntiacus gongshanensis	1	Male,M1	1	Muntiacus gongshanensis1
023	DSCF0374	JPG	2023-12-07	08:41:00	Muntiacus gongshanensis	1	Male,M1	1	Muntiacus gongshanensis1
023	DSCF0462	JPG	2023-12-28	19:19:00	Muntiacus gongshanensis	1	Male,M1	1	Muntiacus gongshanensis1
023	DSCF0522	JPG	2024-01-13	21:39:00	Muntiacus gongshanensis	1	Male,M1	1	Muntiacus gongshanensis1
023	DSCF0550	JPG	2024-01-17	18:11:00	Muntiacus gongshanensis	1	Female,F1	1	Muntiacus gongshanensis1
023	DSCF0559	JPG	2024-01-18	08:35:00	Muntiacus gongshanensis	1	Male,M1	1	Muntiacus gongshanensis1
023	DSCF0583	JPG	2024-01-28	19:44:00	Muntiacus gongshanensis	1	unidentified1	1	Muntiacus gongshanensis1
023	DSCF0590	JPG	2024-02-16	17:58:00	Muntiacus gongshanensis	1	Male,M1	1	Muntiacus gongshanensis1
023	DSCF0598	JPG	2024-02-22	19:05:00	Muntiacus gongshanensis	1	unidentified1	1	Muntiacus gongshanensis1
023	DSCF0063	JPG	2024-05-15	20:22:00	Muntiacus gongshanensis	1	Female,F1	1	Muntiacus gongshanensis1
023	DSCF0109	JPG	2024-05-22	20:20:00	Muntiacus gongshanensis	1	Male,M1	1	Muntiacus gongshanensis1
023	DSCF0113	JPG	2024-05-22	22:17:00	Muntiacus gongshanensis	1	Female,F1	1	Muntiacus gongshanensis1
023	DSCF0205	JPG	2024-06-13	20:38:00	Muntiacus gongshanensis	1	Male,M1	1	Muntiacus gongshanensis1
023	DSCF0233	JPG	2024-06-17	18:24:00	Muntiacus gongshanensis	1	Female,F1	1	Muntiacus gongshanensis1
023	DSCF0249	JPG	2024-06-28	07:12:00	Muntiacus gongshanensis	1	Female,F1	1	Muntiacus gongshanensis1
023	DSCF0301	JPG	2024-07-20	21:50:00	Muntiacus gongshanensis	1	Male,M1	1	Muntiacus gongshanensis1
023	DSCF0305	JPG	2024-07-21	01:57:00	Muntiacus gongshanensis	1	Male,M1	1	Muntiacus gongshanensis1
023	DSCF0313	JPG	2024-07-21	17:59:00	Muntiacus gongshanensis	1	Male,M1	1	Muntiacus gongshanensis1
023	DSCF0317	JPG	2024-07-21	22:09:00	Muntiacus gongshanensis	1	Male,M1	1	Muntiacus gongshanensis1
023	DSCF0321	JPG	2024-07-22	06:14:00	Muntiacus gongshanensis	1	Male,M1	1	Muntiacus gongshanensis1
023	DSCF0325	JPG	2024-07-22	07:09:00	Muntiacus gongshanensis	1	Male,M1	1	Muntiacus gongshanensis1
023	DSCF0329	JPG	2024-07-25	06:10:00	Muntiacus gongshanensis	1	Male,M1	1	Muntiacus gongshanensis1
023	DSCF0333	JPG	2024-07-25	06:49:00	Muntiacus gongshanensis	1	Male,M1	1	Muntiacus gongshanensis1
023	DSCF0341	JPG	2024-07-25	16:25:00	Muntiacus gongshanensis	1	Male,M1	1	Muntiacus gongshanensis1
023	DSCF0345	JPG	2024-07-26	04:17:00	Muntiacus gongshanensis	1	Male,M1	1	Muntiacus gongshanensis1
023	DSCF0353	JPG	2024-07-27	02:37:00	Muntiacus gongshanensis	1	Male,M1	1	Muntiacus gongshanensis1
023	DSCF0365	JPG	2024-07-29	18:30:00	Muntiacus gongshanensis	1	Female,F1	1	Muntiacus gongshanensis1
023	DSCF0369	JPG	2024-07-29	18:34:00	Muntiacus gongshanensis	1	Male,M1	1	Muntiacus gongshanensis1
023	DSCF0056	JPG	2024-08-05	05:48:00	Muntiacus gongshanensis	1	Male,M1	1	Muntiacus gongshanensis1
024	DSCF0027	JPG	2023-06-24	20:03:00	Muntiacus gongshanensis	1	unidentified1	1	Muntiacus gongshanensis1
024	DSCF0046	JPG	2023-08-18	19:21:00	Muntiacus gongshanensis	1	Female,F1	1	Muntiacus gongshanensis1
024	DSCF0106	JPG	2023-10-09	18:11:00	Muntiacus gongshanensis	1	Female,F1	1	Muntiacus gongshanensis1
024	DSCF0107	JPG	2023-10-09	18:11:00	Muntiacus gongshanensis	2	Female,F1；Male,M1	1	Muntiacus gongshanensis1
024	DSCF0038	JPG	2023-11-14	17:01:00	Muntiacus gongshanensis	1	Female,F1	1	Muntiacus gongshanensis1
024	DSCF0054	JPG	2023-11-18	19:00:00	Muntiacus gongshanensis	1	Female,F1	1	Muntiacus gongshanensis1
024	DSCF0086	JPG	2023-12-23	12:20:00	Muntiacus gongshanensis	1	Female,F1	1	Muntiacus gongshanensis1
024	DSCF0102	JPG	2023-12-23	12:25:00	Muntiacus gongshanensis	2	Female,F1；Male,M1	1	Muntiacus gongshanensis1
024	DSCF0118	JPG	2023-12-23	13:05:00	Muntiacus gongshanensis	1	Male,M1	1	Muntiacus gongshanensis1
024	DSCF0122	JPG	2023-12-27	18:34:00	Muntiacus gongshanensis	1	Male,M1	1	Muntiacus gongshanensis1
024	DSCF0158	JPG	2024-01-13	20:40:00	Muntiacus gongshanensis	1	Male,M1	1	Muntiacus gongshanensis1
024	DSCF0174	JPG	2024-01-17	18:54:00	Muntiacus gongshanensis	1	Female,F1	1	Muntiacus gongshanensis1
024	DSCF0290	JPG	2024-04-19	19:41:00	Muntiacus gongshanensis	1	Female,F1	1	Muntiacus gongshanensis1
024	DSCF0035	JPG	2024-06-09	19:30:00	Muntiacus gongshanensis	2	Female,F1；Fawn1	1	Muntiacus gongshanensis1
024	DSCF0059	JPG	2024-07-04	19:54:00	Muntiacus gongshanensis	1	Female,F1	1	Muntiacus gongshanensis1
024	DSCF0065	JPG	2024-07-23	19:34:00	Muntiacus gongshanensis	2	Female,F1；Fawn1	1	Muntiacus gongshanensis1
024	DSCF0069	JPG	2024-07-23	22:48:00	Muntiacus gongshanensis	2	Female,F1；Fawn1	1	Muntiacus gongshanensis1
024	DSCF0073	JPG	2024-08-08	19:40:00	Muntiacus gongshanensis	2	Female,F1；Fawn1	1	Muntiacus gongshanensis1
024	DSCF0083	JPG	2024-08-18	18:05:00	Muntiacus gongshanensis	1	Male,M1	1	Muntiacus gongshanensis1
024	DSCF0099	JPG	2024-08-23	20:04:00	Muntiacus gongshanensis	2	Female,F1；Fawn1	1	Muntiacus gongshanensis1
024	DSCF0107	JPG	2024-09-20	20:37:00	Muntiacus gongshanensis	2	Female,F1；Fawn1	1	Muntiacus gongshanensis1
025	DSCF0020	JPG	2023-05-02	21:31:00	Muntiacus gongshanensis	1	Male,M1	1	Muntiacus gongshanensis1
025	DSCF0036	JPG	2023-09-02	00:26:00	Muntiacus gongshanensis	1	Male,M1	1	Muntiacus gongshanensis1
025	DSCF0064	JPG	2023-09-14	21:22:00	Muntiacus gongshanensis	2	Male,M1；Male,M1	1	Muntiacus gongshanensis1
025	DSCF0003	JPG	2024-04-24	19:14:00	Muntiacus gongshanensis	1	Female,F1	1	Muntiacus gongshanensis1
025	DSCF0064	JPG	2024-07-31	01:55:00	Muntiacus gongshanensis	1	Male,M1	1	Muntiacus gongshanensis1
025	DSCF0086	JPG	2024-08-19	20:32:00	Muntiacus gongshanensis	2	Female,F1；Male,M1	1	Muntiacus gongshanensis1
025	DSCF0090	JPG	2024-08-19	20:36:00	Muntiacus gongshanensis	1	Female,F1	1	Muntiacus gongshanensis1
025	DSCF0094	JPG	2024-08-24	20:24:00	Muntiacus gongshanensis	1	Female,F1	1	Muntiacus gongshanensis1
025	DSCF0098	JPG	2024-09-08	20:57:00	Muntiacus gongshanensis	1	Female,F1	1	Muntiacus gongshanensis1
025	DSCF0110	JPG	2024-09-09	21:49:00	Muntiacus gongshanensis	1	Male,M1	1	Muntiacus gongshanensis1
025	DSCF0118	JPG	2024-09-17	20:04:00	Muntiacus gongshanensis	1	Female,F1	1	Muntiacus gongshanensis1
025	DSCF0126	JPG	2024-09-20	20:40:00	Muntiacus gongshanensis	1	Female,F1	1	Muntiacus gongshanensis1
026	DSCF0491	JPG	2023-10-29	07:18:00	Muntiacus gongshanensis	1	Male,M1	1	Muntiacus gongshanensis1
026	DSCF0594	JPG	2024-07-28	21:20:00	Muntiacus gongshanensis	1	unidentified1	1	Muntiacus gongshanensis1
026	DSCF0125	JPG	2024-09-08	19:59:00	Muntiacus gongshanensis	1	Female,F1	1	Muntiacus gongshanensis1
026	DSCF0189	JPG	2024-09-22	02:26:00	Muntiacus gongshanensis	1	Female,F1	1	Muntiacus gongshanensis1
029	!SCF0054	JPG	2023-07-16	09:43:00	Muntiacus gongshanensis	1	unidentified1	1	Muntiacus gongshanensis1
029	!SCF0062	JPG	2023-07-21	01:19:00	Muntiacus gongshanensis	1	Male,M1	1	Muntiacus gongshanensis1
029	DSCF0004	JPG	2023-09-16	19:00:00	Muntiacus gongshanensis	1	Female,F1	1	Muntiacus gongshanensis1
029	DSCF0064	JPG	2023-10-16	02:58:00	Muntiacus gongshanensis	1	Female,F1	1	Muntiacus gongshanensis1
029	DSCF0089	JPG	2023-10-16	03:12:00	Muntiacus gongshanensis	2	Female,F1；Male,M1	1	Muntiacus gongshanensis1
029	DSCF0120	JPG	2023-10-22	09:01:00	Muntiacus gongshanensis	1	Female,F1	1	Muntiacus gongshanensis1
029	DSCF0293	JPG	2023-11-29	07:27:00	Muntiacus gongshanensis	1	Female,F1	1	Muntiacus gongshanensis1
029	DSCF0468	JPG	2024-03-28	19:24:00	Muntiacus gongshanensis	1	Female,F1	1	Muntiacus gongshanensis1
029	DSCF0509	JPG	2024-04-30	21:18:00	Muntiacus gongshanensis	1	Female,F1	1	Muntiacus gongshanensis1
029	DSCF0536	JPG	2024-05-12	19:52:00	Muntiacus gongshanensis	1	Female,F1	1	Muntiacus gongshanensis1
029	DSCF0608	JPG	2024-06-12	18:38:00	Muntiacus gongshanensis	1	Female,F1	1	Muntiacus gongshanensis1
029	DSCF0652	JPG	2024-07-06	17:38:00	Muntiacus gongshanensis	1	Female,F1	1	Muntiacus gongshanensis1
029	DSCF0657	JPG	2024-07-09	23:19:00	Muntiacus gongshanensis	1	Male,M1	1	Muntiacus gongshanensis1
029	DSCF0668	JPG	2024-07-14	19:26:00	Muntiacus gongshanensis	1	Male,M1	1	Muntiacus gongshanensis1
029	DSCF0672	JPG	2024-07-18	09:54:00	Muntiacus gongshanensis	1	Female,F1	1	Muntiacus gongshanensis1
029	DSCF0692	JPG	2024-08-11	03:42:00	Muntiacus gongshanensis	1	unidentified1	1	Muntiacus gongshanensis1
030	DSCF1047	JPG	2024-05-17	16:02:00	Muntiacus gongshanensis	1	Male,M1	1	Muntiacus gongshanensis1
030	DSCF1091	JPG	2024-06-05	18:15:00	Muntiacus gongshanensis	1	Male,M1	1	Muntiacus gongshanensis1
030	DSCF1104	JPG	2024-06-13	17:57:00	Muntiacus gongshanensis	1	Male,M1	1	Muntiacus gongshanensis1
030	DSCF1119	JPG	2024-06-13	19:13:00	Muntiacus gongshanensis	1	Male,M1	1	Muntiacus gongshanensis1
032	DSCF0014	JPG	2023-06-22	20:13:00	Muntiacus gongshanensis	1	Male,M1	1	Muntiacus gongshanensis1
032	DSCF0082	JPG	2023-11-02	22:08:00	Muntiacus gongshanensis	1	Male,M1	1	Muntiacus gongshanensis1
032	DSCF0117	JPG	2024-04-03	19:34:00	Muntiacus gongshanensis	1	unidentified1	1	Muntiacus gongshanensis1
032	DSCF0121	JPG	2024-04-10	19:22:00	Muntiacus gongshanensis	2	Female,F1；Male,M1	1	Muntiacus gongshanensis1
032	DSCF0125	JPG	2024-04-21	20:36:00	Muntiacus gongshanensis	2	Female,F1；Male,M1	1	Muntiacus gongshanensis1
032	DSCF0137	JPG	2024-05-10	19:50:00	Muntiacus gongshanensis	2	Female,F1；Male,M1	1	Muntiacus gongshanensis1
033	DSCF0028	JPG	2023-07-04	18:02:00	Muntiacus gongshanensis	1	Male,M1	1	Muntiacus gongshanensis1
033	DSCF0044	JPG	2023-08-03	12:59:00	Muntiacus gongshanensis	1	Male,M1	1	Muntiacus gongshanensis1
033	DSCF0048	JPG	2023-08-12	20:29:00	Muntiacus gongshanensis	1	Male,M1	1	Muntiacus gongshanensis1
033	DSCF0052	JPG	2023-08-13	08:07:00	Muntiacus gongshanensis	1	Female,F1	1	Muntiacus gongshanensis1
033	DSCF0056	JPG	2023-08-29	22:40:00	Muntiacus gongshanensis	1	Male,M1	1	Muntiacus gongshanensis1
033	DSCF0060	JPG	2023-09-02	00:33:00	Muntiacus gongshanensis	1	Male,M1	1	Muntiacus gongshanensis1
033	DSCF0068	JPG	2023-09-10	00:27:00	Muntiacus gongshanensis	1	unidentified1	1	Muntiacus gongshanensis1
033	DSCF0076	JPG	2023-09-30	19:35:00	Muntiacus gongshanensis	1	Male,M1	1	Muntiacus gongshanensis1
033	DSCF0082	JPG	2023-10-03	21:16:00	Muntiacus gongshanensis	1	Female,F1	1	Muntiacus gongshanensis1
033	DSCF0134	JPG	2023-11-01	02:41:00	Muntiacus gongshanensis	1	Male,M1	1	Muntiacus gongshanensis1
033	DSCF0008	JPG	2024-09-01	22:05:00	Muntiacus gongshanensis	1	Female,F1	1	Muntiacus gongshanensis1
033	DSCF0031	JPG	2024-10-03	19:37:00	Muntiacus gongshanensis	1	Female,F1	1	Muntiacus gongshanensis1
033	DSCF0063	JPG	2024-10-21	03:40:00	Muntiacus gongshanensis	1	Female,F1	1	Muntiacus gongshanensis1
033	DSCF0067	JPG	2024-10-26	00:51:00	Muntiacus gongshanensis	1	Male,M1	1	Muntiacus gongshanensis1
033	DSCF0075	JPG	2024-10-27	00:14:00	Muntiacus gongshanensis	1	Female,F1	1	Muntiacus gongshanensis1
048	DSCF0039	JPG	2023-08-09	20:25:00	Muntiacus gongshanensis	1	Male,M1	1	Muntiacus gongshanensis1
049	DSCF0015	JPG	2023-06-11	19:49:00	Muntiacus gongshanensis	1	Male,M1	1	Muntiacus gongshanensis1
049	DSCF0019	JPG	2023-06-29	19:18:00	Muntiacus gongshanensis	1	Male,M1	1	Muntiacus gongshanensis1
049	DSCF0043	JPG	2023-07-03	18:42:00	Muntiacus gongshanensis	1	Male,M1	1	Muntiacus gongshanensis1
049	DSCF0113	JPG	2023-07-22	20:10:00	Muntiacus gongshanensis	1	Male,M1	1	Muntiacus gongshanensis1
049	DSCF0117	JPG	2023-08-10	19:21:00	Muntiacus gongshanensis	1	Male,M1	1	Muntiacus gongshanensis1
049	DSCF0125	JPG	2023-08-27	20:56:00	Muntiacus gongshanensis	1	Male,M1	1	Muntiacus gongshanensis1
049	DSCF0141	JPG	2023-09-05	23:37:00	Muntiacus gongshanensis	1	Male,M1	1	Muntiacus gongshanensis1
049	DSCF0153	JPG	2023-09-07	21:31:00	Muntiacus gongshanensis	1	Female,F1	1	Muntiacus gongshanensis1
049	DSCF0313	JPG	2023-12-23	19:21:00	Muntiacus gongshanensis	1	Male,M1	1	Muntiacus gongshanensis1
049	DSCF0497	JPG	2024-06-11	15:25:00	Muntiacus gongshanensis	1	Female,F1	1	Muntiacus gongshanensis1
049	DSCF0509	JPG	2024-08-06	23:14:00	Muntiacus gongshanensis	1	Female,F1	1	Muntiacus gongshanensis1
050	DSCF0059	JPG	2023-06-24	20:45:00	Muntiacus gongshanensis	1	Female,F1	1	Muntiacus gongshanensis1
050	DSCF0063	JPG	2023-06-24	21:36:00	Muntiacus gongshanensis	1	Female,F1	1	Muntiacus gongshanensis1
050	DSCF0067	JPG	2023-06-26	02:13:00	Muntiacus gongshanensis	1	Male,M1	1	Muntiacus gongshanensis1
050	DSCF0075	JPG	2023-06-28	18:53:00	Muntiacus gongshanensis	1	Male,M1	1	Muntiacus gongshanensis1
050	DSCF0087	JPG	2023-07-01	20:56:00	Muntiacus gongshanensis	1	Female,F1	1	Muntiacus gongshanensis1
050	DSCF0095	JPG	2023-07-01	23:03:00	Muntiacus gongshanensis	1	Female,F1	1	Muntiacus gongshanensis1
050	DSCF0113	JPG	2023-07-02	20:49:00	Muntiacus gongshanensis	1	unidentified1	1	Muntiacus gongshanensis1
050	DSCF0137	JPG	2023-07-11	06:50:00	Muntiacus gongshanensis	2	Female,F1；Male,M1	1	Muntiacus gongshanensis1
050	DSCF0141	JPG	2023-07-12	21:17:00	Muntiacus gongshanensis	1	unidentified1	1	Muntiacus gongshanensis1
050	DSCF0145	JPG	2023-07-14	20:23:00	Muntiacus gongshanensis	1	Female,F1	1	Muntiacus gongshanensis1
050	DSCF0149	JPG	2023-07-14	23:08:00	Muntiacus gongshanensis	1	Female,F1	1	Muntiacus gongshanensis1
050	DSCF0153	JPG	2023-07-15	17:49:00	Muntiacus gongshanensis	1	Male,M1	1	Muntiacus gongshanensis1
050	DSCF0165	JPG	2023-07-20	02:34:00	Muntiacus gongshanensis	1	Female,F1	1	Muntiacus gongshanensis1
050	DSCF0169	JPG	2023-07-20	23:23:00	Muntiacus gongshanensis	1	Female,F1	1	Muntiacus gongshanensis1
050	DSCF0205	JPG	2023-07-23	21:02:00	Muntiacus gongshanensis	1	Female,F1	1	Muntiacus gongshanensis1
050	DSCF0209	JPG	2023-07-24	21:17:00	Muntiacus gongshanensis	1	unidentified1	1	Muntiacus gongshanensis1
050	DSCF0213	JPG	2023-07-24	21:38:00	Muntiacus gongshanensis	1	Female,F1	1	Muntiacus gongshanensis1
050	DSCF0217	JPG	2023-07-25	20:12:00	Muntiacus gongshanensis	2	Female,F1；Fawn1	1	Muntiacus gongshanensis1
050	DSCF0221	JPG	2023-07-25	21:39:00	Muntiacus gongshanensis	1	Female,F1	1	Muntiacus gongshanensis1
050	DSCF0225	JPG	2023-07-25	21:40:00	Muntiacus gongshanensis	2	Female,F1；Fawn1	1	Muntiacus gongshanensis1
050	DSCF0229	JPG	2023-07-27	16:29:00	Muntiacus gongshanensis	1	Male,M1	1	Muntiacus gongshanensis1
050	DSCF0233	JPG	2023-07-28	19:26:00	Muntiacus gongshanensis	1	Male,M1	1	Muntiacus gongshanensis1
050	DSCF0241	JPG	2023-07-29	22:02:00	Muntiacus gongshanensis	1	Female,F1	1	Muntiacus gongshanensis1
050	DSCF0245	JPG	2023-08-01	01:45:00	Muntiacus gongshanensis	1	Female,F1	1	Muntiacus gongshanensis1
050	DSCF0277	JPG	2023-08-09	22:58:00	Muntiacus gongshanensis	1	Female,F1	1	Muntiacus gongshanensis1
050	DSCF0281	JPG	2023-08-10	19:06:00	Muntiacus gongshanensis	1	Female,F1	1	Muntiacus gongshanensis1
050	DSCF0282	JPG	2023-08-11	22:20:00	Muntiacus gongshanensis	1	Female,F1	1	Muntiacus gongshanensis1
050	DSCF0286	JPG	2023-08-15	00:33:00	Muntiacus gongshanensis	1	Male,M1	1	Muntiacus gongshanensis1
050	DSCF0298	JPG	2023-08-17	21:15:00	Muntiacus gongshanensis	1	Female,F1	1	Muntiacus gongshanensis1
050	DSCF0302	JPG	2023-08-19	20:14:00	Muntiacus gongshanensis	1	Male,M1	1	Muntiacus gongshanensis1
050	DSCF0306	JPG	2023-08-23	07:48:00	Muntiacus gongshanensis	1	Female,F1	1	Muntiacus gongshanensis1
050	DSCF0310	JPG	2023-08-23	20:06:00	Muntiacus gongshanensis	1	Male,M1	1	Muntiacus gongshanensis1
050	DSCF0314	JPG	2023-08-25	08:50:00	Muntiacus gongshanensis	1	Male,M1	1	Muntiacus gongshanensis1
050	DSCF0426	JPG	2023-09-02	07:22:00	Muntiacus gongshanensis	1	Male,M1	1	Muntiacus gongshanensis1
050	DSCF0534	JPG	2023-09-04	07:13:00	Muntiacus gongshanensis	1	Female,F1	1	Muntiacus gongshanensis1
050	DSCF0538	JPG	2023-09-04	07:14:00	Muntiacus gongshanensis	2	Female,F1；Male,M1	1	Muntiacus gongshanensis1
050	DSCF0578	JPG	2023-09-06	20:04:00	Muntiacus gongshanensis	1	Male,M1	1	Muntiacus gongshanensis1
050	DSCF0656	JPG	2023-09-19	19:46:00	Muntiacus gongshanensis	1	Male,M1	1	Muntiacus gongshanensis1
050	DSCF0678	JPG	2023-09-28	07:43:00	Muntiacus gongshanensis	1	Female,F1	1	Muntiacus gongshanensis1
050	DSCF0681	MP4	2023-09-28	07:43:00	Muntiacus gongshanensis	2	Female,F1；Male,M1	1	Muntiacus gongshanensis1
050	DSCF0766	JPG	2023-09-30	21:41:00	Muntiacus gongshanensis	1	Male,M1	1	Muntiacus gongshanensis1
050	DSCF0774	JPG	2023-10-01	18:22:00	Muntiacus gongshanensis	1	Female,F1	1	Muntiacus gongshanensis1
050	DSCF0782	JPG	2023-10-01	19:50:00	Muntiacus gongshanensis	2	Female,F1；Fawn1	1	Muntiacus gongshanensis1
050	DSCF0786	JPG	2023-10-01	20:44:00	Muntiacus gongshanensis	1	Female,F1	1	Muntiacus gongshanensis1
050	DSCF0789	MP4	2023-10-01	20:44:00	Muntiacus gongshanensis	2	Female,F1；Fawn1	1	Muntiacus gongshanensis1
050	DSCF0798	JPG	2023-10-02	19:09:00	Muntiacus gongshanensis	1	Male,M1	1	Muntiacus gongshanensis1
050	DSCF0802	JPG	2023-10-06	19:47:00	Muntiacus gongshanensis	1	Male,M1	1	Muntiacus gongshanensis1
050	DSCF0814	JPG	2023-10-08	22:01:00	Muntiacus gongshanensis	1	Male,M1	1	Muntiacus gongshanensis1
050	DSCF0818	JPG	2023-10-10	08:51:00	Muntiacus gongshanensis	1	Female,F1	1	Muntiacus gongshanensis1
050	DSCF0822	JPG	2023-10-10	08:54:00	Muntiacus gongshanensis	1	Male,M1	1	Muntiacus gongshanensis1
050	DSCF0824	JPG	2023-10-11	18:26:00	Muntiacus gongshanensis	1	Female,F1	1	Muntiacus gongshanensis1
050	DSCF0832	JPG	2023-10-12	18:57:00	Muntiacus gongshanensis	1	Male,M1	1	Muntiacus gongshanensis1
050	DSCF0872	JPG	2023-10-17	23:47:00	Muntiacus gongshanensis	1	Male,M1	1	Muntiacus gongshanensis1
050	DSCF0898	JPG	2023-10-22	19:28:00	Muntiacus gongshanensis	1	Male,M1	1	Muntiacus gongshanensis1
050	DSCF0910	JPG	2023-10-26	18:30:00	Muntiacus gongshanensis	2	Female,F1；Male,M1	1	Muntiacus gongshanensis1
050	DSCF0918	JPG	2023-10-26	20:31:00	Muntiacus gongshanensis	2	Female,F1；Male,M1	1	Muntiacus gongshanensis1
050	DSCF0934	JPG	2023-10-27	08:14:00	Muntiacus gongshanensis	1	Male,M1	1	Muntiacus gongshanensis1
050	DSCF0942	JPG	2023-10-29	04:15:00	Muntiacus gongshanensis	1	Female,F1	1	Muntiacus gongshanensis1
050	DSCF0950	JPG	2023-10-30	23:26:00	Muntiacus gongshanensis	1	Female,F1	1	Muntiacus gongshanensis1
050	DSCF0966	JPG	2023-11-01	20:43:00	Muntiacus gongshanensis	1	Male,M1	1	Muntiacus gongshanensis1
050	DSCF0970	JPG	2023-11-02	19:02:00	Muntiacus gongshanensis	1	Male,M1	1	Muntiacus gongshanensis1
050	DSCF0974	JPG	2023-11-03	20:59:00	Muntiacus gongshanensis	1	Male,M1	1	Muntiacus gongshanensis1
050	DSCF0978	JPG	2023-11-06	01:30:00	Muntiacus gongshanensis	1	Male,M1	1	Muntiacus gongshanensis1
050	DSCF0982	JPG	2023-11-06	04:39:00	Muntiacus gongshanensis	1	Female,F1	1	Muntiacus gongshanensis1
050	DSCF0998	JPG	2023-11-09	18:19:00	Muntiacus gongshanensis	1	Female,F1	1	Muntiacus gongshanensis1
050	DSCF0004	JPG	2024-05-13	21:18:00	Muntiacus gongshanensis	1	Female,F1	1	Muntiacus gongshanensis1
050	DSCF0032	JPG	2024-05-16	20:47:00	Muntiacus gongshanensis	1	Female,F1	1	Muntiacus gongshanensis1
050	DSCF0036	JPG	2024-05-16	22:30:00	Muntiacus gongshanensis	1	Male,M1	1	Muntiacus gongshanensis1
050	DSCF0112	JPG	2024-05-26	21:19:00	Muntiacus gongshanensis	1	Male,M1	1	Muntiacus gongshanensis1
050	DSCF0128	JPG	2024-05-28	19:09:00	Muntiacus gongshanensis	2	Female,F1；Male,M1	1	Muntiacus gongshanensis1
050	DSCF0228	JPG	2024-05-29	19:08:00	Muntiacus gongshanensis	2	Female,F1；Male,M1	1	Muntiacus gongshanensis1
050	DSCF0168	JPG	2024-05-31	18:11:00	Muntiacus gongshanensis	1	Male,M1	1	Muntiacus gongshanensis1
050	DSCF0202	JPG	2024-06-03	19:48:00	Muntiacus gongshanensis	1	Male,M1	1	Muntiacus gongshanensis1
050	DSCF0206	JPG	2024-06-03	21:07:00	Muntiacus gongshanensis	1	Male,M1	1	Muntiacus gongshanensis1
050	DSCF0226	JPG	2024-06-06	20:11:00	Muntiacus gongshanensis	1	Male,M1	1	Muntiacus gongshanensis1
050	DSCF0258	JPG	2024-06-09	05:31:00	Muntiacus gongshanensis	1	Male,M1	1	Muntiacus gongshanensis1
050	DSCF0338	JPG	2024-06-11	20:38:00	Muntiacus gongshanensis	1	Male,M1	1	Muntiacus gongshanensis1
050	DSCF0366	JPG	2024-06-16	19:34:00	Muntiacus gongshanensis	1	Male,M1	1	Muntiacus gongshanensis1
050	DSCF0390	JPG	2024-06-20	20:32:00	Muntiacus gongshanensis	1	Male,M1	1	Muntiacus gongshanensis1
050	DSCF0410	JPG	2024-06-23	20:59:00	Muntiacus gongshanensis	1	Female,F1	1	Muntiacus gongshanensis1
050	DSCF0446	JPG	2024-06-27	20:07:00	Muntiacus gongshanensis	1	Female,F1	1	Muntiacus gongshanensis1
050	DSCF0450	JPG	2024-06-27	20:35:00	Muntiacus gongshanensis	1	Male,M1	1	Muntiacus gongshanensis1
050	DSCF0454	JPG	2024-06-27	20:38:00	Muntiacus gongshanensis	1	Male,M1	1	Muntiacus gongshanensis1
050	DSCF0518	JPG	2024-07-04	20:57:00	Muntiacus gongshanensis	1	Male,M1	1	Muntiacus gongshanensis1
050	DSCF0534	JPG	2024-07-09	02:27:00	Muntiacus gongshanensis	1	Male,M1	1	Muntiacus gongshanensis1
050	DSCF0586	JPG	2024-07-17	09:13:00	Muntiacus gongshanensis	1	Male,M1	1	Muntiacus gongshanensis1
051	20230806020312_00012	JPG	2023-08-06	02:03:00	Muntiacus gongshanensis	1	unidentified1	1	Muntiacus gongshanensis1
051	20230809033225_00014	JPG	2023-08-09	03:32:00	Muntiacus gongshanensis	1	Female,F1	1	Muntiacus gongshanensis1
051	20230817205516_00020	JPG	2023-08-17	20:55:00	Muntiacus gongshanensis	1	Male,M1	1	Muntiacus gongshanensis1
051	20230821203701_00025	JPG	2023-08-21	20:37:00	Muntiacus gongshanensis	1	Male,M1	1	Muntiacus gongshanensis1
051	20230907212640_00029	JPG	2023-09-07	21:26:00	Muntiacus gongshanensis	1	Male,M1	1	Muntiacus gongshanensis1
051	20230912220631_00038	JPG	2023-09-12	22:06:00	Muntiacus gongshanensis	1	Male,M1	1	Muntiacus gongshanensis1
051	20231002190640_00045	JPG	2023-10-02	19:06:00	Muntiacus gongshanensis	1	Male,M1	1	Muntiacus gongshanensis1
051	20231201184352_00088	JPG	2023-12-01	18:43:00	Muntiacus gongshanensis	1	Male,M1	1	Muntiacus gongshanensis1
054	DSCF0251	JPG	2024-08-04	19:46:00	Muntiacus gongshanensis	1	Male,M1	1	Muntiacus gongshanensis1
054	DSCF0323	JPG	2024-09-18	20:33:00	Muntiacus gongshanensis	1	Female,F1	1	Muntiacus gongshanensis1
054	DSCF0355	JPG	2024-10-19	16:01:00	Muntiacus gongshanensis	1	Male,M1	1	Muntiacus gongshanensis1
056	DSCF0080	JPG	2024-01-17	21:04:00	Muntiacus gongshanensis	1	Female,F1	1	Muntiacus gongshanensis1
056	DSCF0279	JPG	2024-06-03	19:06:00	Muntiacus gongshanensis	1	Male,M1	1	Muntiacus gongshanensis1
057	DSCF0007	JPG	2024-01-12	12:35:00	Muntiacus gongshanensis	1	Male,M1	1	Muntiacus gongshanensis1
057	DSCF0032	JPG	2024-02-10	19:45:00	Muntiacus gongshanensis	1	Female,F1	1	Muntiacus gongshanensis1
057	DSCF0035	JPG	2024-02-10	19:46:00	Muntiacus gongshanensis	2	Female,F1；Male,M1	1	Muntiacus gongshanensis1
057	DSCF0039	JPG	2024-02-16	21:03:00	Muntiacus gongshanensis	1	Female,F1	1	Muntiacus gongshanensis1
057	DSCF0044	JPG	2024-02-21	19:16:00	Muntiacus gongshanensis	1	Female,F1	1	Muntiacus gongshanensis1
057	DSCF0048	JPG	2024-02-21	19:24:00	Muntiacus gongshanensis	1	Male,M1	1	Muntiacus gongshanensis1
057	DSCF0051	JPG	2024-02-24	22:41:00	Muntiacus gongshanensis	1	unidentified1	1	Muntiacus gongshanensis1
057	DSCF0071	JPG	2024-03-29	19:40:00	Muntiacus gongshanensis	1	Female,F1	1	Muntiacus gongshanensis1
057	DSCF0102	MP4	2024-05-01	19:52:00	Muntiacus gongshanensis	1	Male,M1	1	Muntiacus gongshanensis1
058	DSCF0023	JPG	2024-01-09	16:40:00	Muntiacus gongshanensis	1	Male,M1	1	Muntiacus gongshanensis1
058	DSCF0027	JPG	2024-01-11	18:02:00	Muntiacus gongshanensis	1	Female,F1	1	Muntiacus gongshanensis1
058	DSCF0044	JPG	2024-01-17	00:39:00	Muntiacus gongshanensis	1	unidentified1	1	Muntiacus gongshanensis1
058	DSCF0047	JPG	2024-01-19	21:05:00	Muntiacus gongshanensis	1	Male,M1	1	Muntiacus gongshanensis1
058	DSCF0051	JPG	2024-01-20	19:30:00	Muntiacus gongshanensis	1	Male,M1	1	Muntiacus gongshanensis1
058	DSCF0059	JPG	2024-01-24	18:03:00	Muntiacus gongshanensis	1	Male,M1	1	Muntiacus gongshanensis1
058	DSCF0063	JPG	2024-01-30	19:05:00	Muntiacus gongshanensis	1	Female,F1	1	Muntiacus gongshanensis1
058	DSCF0071	JPG	2024-02-02	18:32:00	Muntiacus gongshanensis	1	Male,M1	1	Muntiacus gongshanensis1
058	DSCF0075	JPG	2024-02-06	09:04:00	Muntiacus gongshanensis	1	Male,M1	1	Muntiacus gongshanensis1
058	DSCF0079	JPG	2024-02-13	00:29:00	Muntiacus gongshanensis	1	Male,M1	1	Muntiacus gongshanensis1
058	DSCF0083	JPG	2024-02-13	20:45:00	Muntiacus gongshanensis	1	Male,M1	1	Muntiacus gongshanensis1
058	DSCF0090	MP4	2024-02-18	19:29:00	Muntiacus gongshanensis	1	Male,M1	1	Muntiacus gongshanensis1
058	DSCF0092	JPG	2024-02-21	21:11:00	Muntiacus gongshanensis	1	Male,M1	1	Muntiacus gongshanensis1
058	DSCF0095	JPG	2024-02-23	18:04:00	Muntiacus gongshanensis	1	Female,F1；Male,M1	1	Muntiacus gongshanensis1
058	DSCF0115	JPG	2024-03-14	19:49:00	Muntiacus gongshanensis	1	Male,M1	1	Muntiacus gongshanensis1
058	DSCF0123	JPG	2024-03-17	18:50:00	Muntiacus gongshanensis	1	Female,F1	1	Muntiacus gongshanensis1
058	DSCF0127	JPG	2024-03-17	18:51:00	Muntiacus gongshanensis	1	Male,M1	1	Muntiacus gongshanensis1
058	DSCF0131	JPG	2024-03-17	20:30:00	Muntiacus gongshanensis	1	Male,M1	1	Muntiacus gongshanensis1
058	DSCF0139	JPG	2024-03-17	22:21:00	Muntiacus gongshanensis	1	Female,F1	1	Muntiacus gongshanensis1
058	DSCF0147	JPG	2024-03-18	02:00:00	Muntiacus gongshanensis	1	Male,M1	1	Muntiacus gongshanensis1
058	DSCF0151	JPG	2024-03-18	04:38:00	Muntiacus gongshanensis	1	Male,M1	1	Muntiacus gongshanensis1
058	DSCF0155	JPG	2024-03-21	20:12:00	Muntiacus gongshanensis	1	Male,M1	1	Muntiacus gongshanensis1
058	DSCF0167	JPG	2024-03-26	18:49:00	Muntiacus gongshanensis	1	Female,F1	1	Muntiacus gongshanensis1
058	DSCF0171	JPG	2024-03-26	19:13:00	Muntiacus gongshanensis	1	Female,F1	1	Muntiacus gongshanensis1
058	DSCF0193	JPG	2024-04-20	22:28:00	Muntiacus gongshanensis	1	Male,M1	1	Muntiacus gongshanensis1
058	DSCF0215	JPG	2024-05-04	20:21:00	Muntiacus gongshanensis	1	Male,M1	1	Muntiacus gongshanensis1
058	DSCF0219	JPG	2024-05-05	07:56:00	Muntiacus gongshanensis	1	unidentified1	1	Muntiacus gongshanensis1
058	DSCF0223	JPG	2024-05-05	08:05:00	Muntiacus gongshanensis	1	Male,M1	1	Muntiacus gongshanensis1
058	DSCF0231	JPG	2024-05-07	18:57:00	Muntiacus gongshanensis	1	Female,F1	1	Muntiacus gongshanensis1
058	DSCF0236	JPG	2024-05-07	20:58:00	Muntiacus gongshanensis	1	Female,F1	1	Muntiacus gongshanensis1
058	DSCF0239	JPG	2024-05-08	18:38:00	Muntiacus gongshanensis	1	Female,F1	1	Muntiacus gongshanensis1
058	DSCF0251	JPG	2024-05-10	17:49:00	Muntiacus gongshanensis	1	Male,M1	1	Muntiacus gongshanensis1
058	DSCF0255	JPG	2024-05-10	18:21:00	Muntiacus gongshanensis	1	Female,F1	1	Muntiacus gongshanensis1
058	DSCF0263	JPG	2024-05-11	19:41:00	Muntiacus gongshanensis	1	Female,F1	1	Muntiacus gongshanensis1
058	DSCF0267	JPG	2024-05-13	20:26:00	Muntiacus gongshanensis	1	Male,M1	1	Muntiacus gongshanensis1
058	DSCF0275	JPG	2024-05-15	20:51:00	Muntiacus gongshanensis	1	Male,M1	1	Muntiacus gongshanensis1
058	DSCF0279	JPG	2024-05-18	07:49:00	Muntiacus gongshanensis	1	Male,M1	1	Muntiacus gongshanensis1
058	DSCF0283	JPG	2024-05-21	20:50:00	Muntiacus gongshanensis	1	Female,F1	1	Muntiacus gongshanensis1
058	DSCF0291	JPG	2024-05-21	21:27:00	Muntiacus gongshanensis	1	Male,M1	1	Muntiacus gongshanensis1
058	DSCF0300	JPG	2024-05-26	21:28:00	Muntiacus gongshanensis	1	Female,F1	1	Muntiacus gongshanensis1
058	DSCF0303	JPG	2024-06-03	18:25:00	Muntiacus gongshanensis	1	Male,M1	1	Muntiacus gongshanensis1
058	DSCF0335	JPG	2024-08-10	08:55:00	Muntiacus gongshanensis	1	Male,M1	1	Muntiacus gongshanensis1
058	DSCF0344	JPG	2024-08-17	19:49:00	Muntiacus gongshanensis	1	Male,M1	1	Muntiacus gongshanensis1
058	DSCF0367	JPG	2024-09-14	20:04:00	Muntiacus gongshanensis	1	Male,M1	1	Muntiacus gongshanensis1
058	DSCF0383	JPG	2024-10-01	19:20:00	Muntiacus gongshanensis	1	Male,M1	1	Muntiacus gongshanensis1
058	DSCF0391	JPG	2024-10-09	17:21:00	Muntiacus gongshanensis	1	Male,M1	1	Muntiacus gongshanensis1
058	DSCF0403	JPG	2024-10-20	18:52:00	Muntiacus gongshanensis	1	Male,M1	1	Muntiacus gongshanensis1
058	DSCF0407	JPG	2024-10-23	17:44:00	Muntiacus gongshanensis	1	Male,M1	1	Muntiacus gongshanensis1
058	DSCF0411	JPG	2024-10-23	18:35:00	Muntiacus gongshanensis	1	Male,M1	1	Muntiacus gongshanensis1
058	DSCF0419	JPG	2024-11-03	03:36:00	Muntiacus gongshanensis	1	Male,M1	1	Muntiacus gongshanensis1
058	DSCF0431	JPG	2024-11-10	03:15:00	Muntiacus gongshanensis	1	Male,M1	1	Muntiacus gongshanensis1
058	DSCF0435	JPG	2024-11-10	18:43:00	Muntiacus gongshanensis	1	Male,M1	1	Muntiacus gongshanensis1
058	DSCF0447	JPG	2024-11-15	19:56:00	Muntiacus gongshanensis	1	Male,M1	1	Muntiacus gongshanensis1
058	DSCF0488	JPG	2024-11-16	20:21:00	Muntiacus gongshanensis	1	Male,M1	1	Muntiacus gongshanensis1
058	DSCF0531	JPG	2024-11-24	18:29:00	Muntiacus gongshanensis	1	Male,M1	1	Muntiacus gongshanensis1
059	DSCF0006	JPG	2024-01-10	19:03:00	Muntiacus gongshanensis	1	Female,F1	1	Muntiacus gongshanensis1
059	DSCF0062	JPG	2024-02-12	17:53:00	Muntiacus gongshanensis	1	Male,M1	1	Muntiacus gongshanensis1
059	DSCF0066	JPG	2024-02-12	19:30:00	Muntiacus gongshanensis	1	Male,M1	1	Muntiacus gongshanensis1
059	DSCF0076	JPG	2024-02-14	19:22:00	Muntiacus gongshanensis	1	Male,M1	1	Muntiacus gongshanensis1
059	DSCF0082	JPG	2024-02-14	20:10:00	Muntiacus gongshanensis	1	Male,M1	1	Muntiacus gongshanensis1
059	DSCF0086	JPG	2024-02-18	22:18:00	Muntiacus gongshanensis	1	Male,M1	1	Muntiacus gongshanensis1
059	DSCF0090	JPG	2024-02-22	19:43:00	Muntiacus gongshanensis	1	Female,F1	1	Muntiacus gongshanensis1
059	DSCF0098	JPG	2024-02-25	00:08:00	Muntiacus gongshanensis	1	Male,M1	1	Muntiacus gongshanensis1
059	DSCF0110	JPG	2024-02-28	17:28:00	Muntiacus gongshanensis	1	Male,M1	1	Muntiacus gongshanensis1
059	DSCF0115	JPG	2024-03-01	18:33:00	Muntiacus gongshanensis	1	Male,M1	1	Muntiacus gongshanensis1
059	DSCF0122	JPG	2024-03-12	19:21:00	Muntiacus gongshanensis	1	Male,M1	1	Muntiacus gongshanensis1
059	DSCF0134	JPG	2024-03-21	20:05:00	Muntiacus gongshanensis	1	unidentified1	1	Muntiacus gongshanensis1
059	DSCF0150	JPG	2024-03-29	11:43:00	Muntiacus gongshanensis	1	unidentified1	1	Muntiacus gongshanensis1
059	DSCF0162	JPG	2024-04-02	19:02:00	Muntiacus gongshanensis	1	Female,F1	1	Muntiacus gongshanensis1
059	DSCF0186	JPG	2024-04-12	03:47:00	Muntiacus gongshanensis	1	Male,M1	1	Muntiacus gongshanensis1
059	DSCF0194	JPG	2024-04-17	21:03:00	Muntiacus gongshanensis	1	Male,M1	1	Muntiacus gongshanensis1
059	DSCF0198	JPG	2024-04-19	19:28:00	Muntiacus gongshanensis	1	Male,M1	1	Muntiacus gongshanensis1
059	DSCF0210	JPG	2024-04-26	00:58:00	Muntiacus gongshanensis	1	Male,M1	1	Muntiacus gongshanensis1
059	DSCF0230	JPG	2024-05-04	19:21:00	Muntiacus gongshanensis	1	Female,F1	1	Muntiacus gongshanensis1
059	DSCF0250	JPG	2024-05-07	20:05:00	Muntiacus gongshanensis	2	Female,F1；Male,M1	1	Muntiacus gongshanensis1
059	DSCF0258	JPG	2024-05-07	21:24:00	Muntiacus gongshanensis	1	Male,M1	1	Muntiacus gongshanensis1
059	DSCF0262	JPG	2024-05-08	04:31:00	Muntiacus gongshanensis	1	Male,M1	1	Muntiacus gongshanensis1
059	DSCF0294	JPG	2024-05-17	19:45:00	Muntiacus gongshanensis	2	Female,F1；Male,M1	1	Muntiacus gongshanensis1
059	DSCF0326	JPG	2024-05-22	20:10:00	Muntiacus gongshanensis	1	Female,F1	1	Muntiacus gongshanensis1
059	DSCF0338	JPG	2024-05-26	19:26:00	Muntiacus gongshanensis	1	unidentified1	1	Muntiacus gongshanensis1
059	DSCF0342	JPG	2024-05-27	17:59:00	Muntiacus gongshanensis	1	Female,F1	1	Muntiacus gongshanensis1
059	DSCF0350	JPG	2024-05-27	19:57:00	Muntiacus gongshanensis	1	Male,M1	1	Muntiacus gongshanensis1
059	DSCF0361	MP4	2024-05-31	19:27:00	Muntiacus gongshanensis	1	Male,M1	1	Muntiacus gongshanensis1
059	DSCF0374	JPG	2024-06-02	20:06:00	Muntiacus gongshanensis	2	Female,F1；Male,M1	1	Muntiacus gongshanensis1
059	DSCF0398	JPG	2024-06-06	19:30:00	Muntiacus gongshanensis	1	unidentified1	1	Muntiacus gongshanensis1
059	DSCF0470	JPG	2024-07-21	19:39:00	Muntiacus gongshanensis	1	Female,F1	1	Muntiacus gongshanensis1
059	DSCF0498	JPG	2024-08-17	19:48:00	Muntiacus gongshanensis	1	Male,M1	1	Muntiacus gongshanensis1
059	DSCF0510	JPG	2024-09-16	20:15:00	Muntiacus gongshanensis	1	Male,M1	1	Muntiacus gongshanensis1
059	DSCF0518	JPG	2024-09-21	19:33:00	Muntiacus gongshanensis	1	Male,M1	1	Muntiacus gongshanensis1
059	DSCF0522	JPG	2024-10-12	19:44:00	Muntiacus gongshanensis	1	Male,M1	1	Muntiacus gongshanensis1
059	DSCF0566	JPG	2024-11-07	18:37:00	Muntiacus gongshanensis	1	Male,M1	1	Muntiacus gongshanensis1
059	DSCF0598	JPG	2024-11-22	18:56:00	Muntiacus gongshanensis	1	Male,M1	1	Muntiacus gongshanensis1
061	DSCF0003	JPG	2024-01-25	20:03:00	Muntiacus gongshanensis	1	Female,F1	1	Muntiacus gongshanensis1
061	DSCF0063	JPG	2024-02-22	19:40:00	Muntiacus gongshanensis	1	Female,F1	1	Muntiacus gongshanensis1
061	DSCF0079	JPG	2024-02-29	20:19:00	Muntiacus gongshanensis	1	Female,F1	1	Muntiacus gongshanensis1
061	DSCF0083	JPG	2024-03-05	00:58:00	Muntiacus gongshanensis	2	Female,F1；Male,M1	1	Muntiacus gongshanensis1
061	DSCF0095	JPG	2024-03-05	23:34:00	Muntiacus gongshanensis	1	Female,F1	1	Muntiacus gongshanensis1
061	DSCF0171	JPG	2024-03-18	19:58:00	Muntiacus gongshanensis	1	Female,F1	1	Muntiacus gongshanensis1
061	DSCF0215	JPG	2024-03-20	19:36:00	Muntiacus gongshanensis	1	Male,M1	1	Muntiacus gongshanensis1
061	DSCF0219	JPG	2024-03-25	20:03:00	Muntiacus gongshanensis	1	Male,M1	1	Muntiacus gongshanensis1
061	DSCF0223	JPG	2024-03-26	19:27:00	Muntiacus gongshanensis	2	Female,F1；Male,M1	1	Muntiacus gongshanensis1
061	DSCF0227	JPG	2024-03-27	00:27:00	Muntiacus gongshanensis	2	Female,F1；Male,M1	1	Muntiacus gongshanensis1
061	DSCF0247	JPG	2024-03-28	19:03:00	Muntiacus gongshanensis	1	Male,M1	1	Muntiacus gongshanensis1
061	DSCF0280	JPG	2024-04-03	20:56:00	Muntiacus gongshanensis	1	Male,M1	1	Muntiacus gongshanensis1
061	DSCF0727	JPG	2024-04-16	20:29:00	Muntiacus gongshanensis	1	Male,M1	1	Muntiacus gongshanensis1
061	DSCF0735	JPG	2024-04-16	21:50:00	Muntiacus gongshanensis	2	Female,F1；Male,M1	1	Muntiacus gongshanensis1
061	DSCF0743	JPG	2024-04-17	20:33:00	Muntiacus gongshanensis	1	Male,M1	1	Muntiacus gongshanensis1
061	DSCF0817	JPG	2024-04-24	01:10:00	Muntiacus gongshanensis	1	Male,M1	1	Muntiacus gongshanensis1
061	DSCF0824	JPG	2024-04-26	19:56:00	Muntiacus gongshanensis	1	Female,F1	1	Muntiacus gongshanensis1
061	DSCF0827	JPG	2024-04-28	20:52:00	Muntiacus gongshanensis	1	unidentified1	1	Muntiacus gongshanensis1
061	DSCF0835	JPG	2024-05-03	20:40:00	Muntiacus gongshanensis	1	Female,F1	1	Muntiacus gongshanensis1
061	DSCF0840	JPG	2024-05-03	21:05:00	Muntiacus gongshanensis	1	Male,M1	1	Muntiacus gongshanensis1
061	DSCF0847	JPG	2024-05-03	21:15:00	Muntiacus gongshanensis	1	Male,M1	1	Muntiacus gongshanensis1
061	DSCF0863	JPG	2024-05-13	20:27:00	Muntiacus gongshanensis	1	Female,F1	1	Muntiacus gongshanensis1
061	DSCF0875	JPG	2024-05-26	20:44:00	Muntiacus gongshanensis	1	Male,M1	1	Muntiacus gongshanensis1
061	DSCF0883	JPG	2024-05-27	19:46:00	Muntiacus gongshanensis	1	Female,F1	1	Muntiacus gongshanensis1
061	DSCF0888	JPG	2024-05-27	20:19:00	Muntiacus gongshanensis	1	Female,F1	1	Muntiacus gongshanensis1
061	DSCF0891	JPG	2024-05-28	20:14:00	Muntiacus gongshanensis	1	Female,F1	1	Muntiacus gongshanensis1
061	DSCF0895	JPG	2024-05-30	19:40:00	Muntiacus gongshanensis	1	Female,F1	1	Muntiacus gongshanensis1
061	DSCF0899	JPG	2024-05-30	20:00:00	Muntiacus gongshanensis	1	Female,F1	1	Muntiacus gongshanensis1
061	DSCF0903	JPG	2024-05-31	16:47:00	Muntiacus gongshanensis	1	Male,M1	1	Muntiacus gongshanensis1
061	DSCF0907	JPG	2024-06-01	07:23:00	Muntiacus gongshanensis	1	Female,F1	1	Muntiacus gongshanensis1
061	DSCF0915	JPG	2024-06-01	07:38:00	Muntiacus gongshanensis	1	Female,F1	1	Muntiacus gongshanensis1
061	DSCF0919	JPG	2024-06-04	00:15:00	Muntiacus gongshanensis	1	Male,M1	1	Muntiacus gongshanensis1
061	DSCF0923	JPG	2024-06-04	00:16:00	Muntiacus gongshanensis	1	Male,M1	1	Muntiacus gongshanensis1
061	DSCF0929	JPG	2024-06-04	23:42:00	Muntiacus gongshanensis	1	Male,M1	1	Muntiacus gongshanensis1
061	DSCF0932	JPG	2024-06-06	00:00:00	Muntiacus gongshanensis	1	Male,M1	1	Muntiacus gongshanensis1
061	DSCF0936	JPG	2024-06-06	03:18:00	Muntiacus gongshanensis	1	Female,F1	1	Muntiacus gongshanensis1
061	DSCF0943	JPG	2024-06-07	20:23:00	Muntiacus gongshanensis	1	Female,F1	1	Muntiacus gongshanensis1
061	DSCF0947	JPG	2024-06-07	20:25:00	Muntiacus gongshanensis	1	Male,M1	1	Muntiacus gongshanensis1
061	DSCF0959	JPG	2024-06-09	19:13:00	Muntiacus gongshanensis	1	Female,F1	1	Muntiacus gongshanensis1
061	DSCF0963	JPG	2024-06-11	16:16:00	Muntiacus gongshanensis	1	Female,F1	1	Muntiacus gongshanensis1
061	DSCF0975	JPG	2024-06-14	19:09:00	Muntiacus gongshanensis	1	Female,F1	1	Muntiacus gongshanensis1
061	DSCF0979	JPG	2024-06-15	04:49:00	Muntiacus gongshanensis	1	Male,M1	1	Muntiacus gongshanensis1
061	DSCF0984	JPG	2024-06-24	20:55:00	Muntiacus gongshanensis	1	Female,F1	1	Muntiacus gongshanensis1
061	DSCF0987	JPG	2024-06-25	07:55:00	Muntiacus gongshanensis	1	Male,M1	1	Muntiacus gongshanensis1
061	DSCF0999	JPG	2024-06-29	09:40:00	Muntiacus gongshanensis	1	Male,M1	1	Muntiacus gongshanensis1
061	DSCF1020	JPG	2024-07-02	20:00:00	Muntiacus gongshanensis	1	Female,F1	1	Muntiacus gongshanensis1
061	DSCF1024	JPG	2024-07-03	19:31:00	Muntiacus gongshanensis	1	Male,M1	1	Muntiacus gongshanensis1
061	DSCF1040	JPG	2024-07-08	22:55:00	Muntiacus gongshanensis	2	Female,F1；Male,M1	1	Muntiacus gongshanensis1
061	DSCF1048	JPG	2024-07-13	20:07:00	Muntiacus gongshanensis	1	Male,M1	1	Muntiacus gongshanensis1
061	DSCF1060	JPG	2024-07-17	20:27:00	Muntiacus gongshanensis	1	Male,M1	1	Muntiacus gongshanensis1
061	DSCF1065	JPG	2024-07-19	01:47:00	Muntiacus gongshanensis	1	Male,M1	1	Muntiacus gongshanensis1
061	DSCF1073	JPG	2024-07-25	02:11:00	Muntiacus gongshanensis	1	Female,F1	1	Muntiacus gongshanensis1
061	DSCF1076	JPG	2024-07-28	20:11:00	Muntiacus gongshanensis	1	Male,M1	1	Muntiacus gongshanensis1
061	DSCF1080	JPG	2024-08-04	20:00:00	Muntiacus gongshanensis	1	Male,M1	1	Muntiacus gongshanensis1
061	DSCF1084	JPG	2024-08-10	19:12:00	Muntiacus gongshanensis	1	Male,M1	1	Muntiacus gongshanensis1
061	DSCF1100	JPG	2024-08-16	20:47:00	Muntiacus gongshanensis	2	Female,F1；Fawn1	1	Muntiacus gongshanensis1
061	DSCF1104	JPG	2024-08-16	20:57:00	Muntiacus gongshanensis	1	Female,F1	1	Muntiacus gongshanensis1
061	DSCF1108	JPG	2024-08-16	21:53:00	Muntiacus gongshanensis	2	Female,F1；Fawn1	1	Muntiacus gongshanensis1
061	DSCF1112	JPG	2024-08-16	21:57:00	Muntiacus gongshanensis	1	Female,F1	1	Muntiacus gongshanensis1
061	DSCF1116	JPG	2024-08-18	21:27:00	Muntiacus gongshanensis	1	Male,M1	1	Muntiacus gongshanensis1
061	DSCF1128	JPG	2024-08-27	19:35:00	Muntiacus gongshanensis	1	Male,M1	1	Muntiacus gongshanensis1
061	DSCF1132	JPG	2024-08-31	01:42:00	Muntiacus gongshanensis	1	Male,M1	1	Muntiacus gongshanensis1
061	DSCF1136	JPG	2024-09-01	19:33:00	Muntiacus gongshanensis	1	Male,M1	1	Muntiacus gongshanensis1
061	DSCF1140	JPG	2024-09-04	18:05:00	Muntiacus gongshanensis	1	Female,F1	1	Muntiacus gongshanensis1
061	DSCF1144	JPG	2024-09-08	09:56:00	Muntiacus gongshanensis	1	Male,M1	1	Muntiacus gongshanensis1
061	DSCF1156	JPG	2024-09-09	19:36:00	Muntiacus gongshanensis	1	unidentified1	1	Muntiacus gongshanensis1
061	DSCF1160	JPG	2024-09-20	19:49:00	Muntiacus gongshanensis	1	Male,M1	1	Muntiacus gongshanensis1
061	DSCF1172	JPG	2024-10-08	19:37:00	Muntiacus gongshanensis	1	Male,M1	1	Muntiacus gongshanensis1
061	DSCF1180	JPG	2024-10-19	19:21:00	Muntiacus gongshanensis	1	Male,M1	1	Muntiacus gongshanensis1
061	DSCF1208	JPG	2024-11-03	18:40:00	Muntiacus gongshanensis	1	Male,M1	1	Muntiacus gongshanensis1
061	DSCF1224	JPG	2024-11-08	20:10:00	Muntiacus gongshanensis	1	Male,M1	1	Muntiacus gongshanensis1
061	DSCF1236	JPG	2024-11-16	19:10:00	Muntiacus gongshanensis	1	Female,F1	1	Muntiacus gongshanensis1
061	DSCF1256	JPG	2024-11-22	18:56:00	Muntiacus gongshanensis	1	Female,F1	1	Muntiacus gongshanensis1
061	DSCF1260	JPG	2024-11-24	19:56:00	Muntiacus gongshanensis	1	Female,F1	1	Muntiacus gongshanensis1
061	DSCF1289	JPG	2024-11-26	20:36:00	Muntiacus gongshanensis	1	unidentified1	1	Muntiacus gongshanensis1
061	DSCF1292	JPG	2024-11-29	19:00:00	Muntiacus gongshanensis	1	Female,F1	1	Muntiacus gongshanensis1
062	DSCF0035	JPG	2024-02-14	19:03:00	Muntiacus gongshanensis	1	Female,F1	1	Muntiacus gongshanensis1
062	DSCF0095	JPG	2024-04-17	19:53:00	Muntiacus gongshanensis	1	Male,M1	1	Muntiacus gongshanensis1
062	DSCF0119	JPG	2024-05-07	19:06:00	Muntiacus gongshanensis	1	Male,M1	1	Muntiacus gongshanensis1
062	DSCF0159	JPG	2024-05-15	18:12:00	Muntiacus gongshanensis	1	Female,F1	1	Muntiacus gongshanensis1
062	DSCF0187	JPG	2024-05-25	18:52:00	Muntiacus gongshanensis	1	Female,F1	1	Muntiacus gongshanensis1
062	DSCF0195	JPG	2024-06-01	18:32:00	Muntiacus gongshanensis	1	Male,M1	1	Muntiacus gongshanensis1
062	DSCF0215	JPG	2024-06-11	19:31:00	Muntiacus gongshanensis	1	Male,M1	1	Muntiacus gongshanensis1
062	DSCF0232	JPG	2024-07-03	20:29:00	Muntiacus gongshanensis	2	Female,F1；Fawn1	1	Muntiacus gongshanensis1
062	DSCF0239	JPG	2024-07-05	20:21:00	Muntiacus gongshanensis	1	Female,F1	1	Muntiacus gongshanensis1
062	DSCF0243	JPG	2024-07-05	20:21:00	Muntiacus gongshanensis	2	Female,F1；Fawn1	1	Muntiacus gongshanensis1
062	DSCF0275	JPG	2024-07-27	20:47:00	Muntiacus gongshanensis	2	Female,F1；Fawn1	1	Muntiacus gongshanensis1
062	DSCF0287	JPG	2024-08-14	20:29:00	Muntiacus gongshanensis	1	unidentified1	1	Muntiacus gongshanensis1
062	DSCF0300	JPG	2024-08-25	20:42:00	Muntiacus gongshanensis	1	Male,M1	1	Muntiacus gongshanensis1
062	DSCF0312	JPG	2024-08-26	20:09:00	Muntiacus gongshanensis	2	Female,F1；Fawn1	1	Muntiacus gongshanensis1
062	DSCF0315	JPG	2024-09-01	18:42:00	Muntiacus gongshanensis	2	Female,F1；Fawn1	1	Muntiacus gongshanensis1
062	DSCF0331	JPG	2024-09-07	17:20:00	Muntiacus gongshanensis	1	Female,F1	1	Muntiacus gongshanensis1
062	DSCF0339	JPG	2024-09-15	20:15:00	Muntiacus gongshanensis	1	Female,F1	1	Muntiacus gongshanensis1
062	DSCF0348	JPG	2024-09-28	14:58:00	Muntiacus gongshanensis	1	Male,M1	1	Muntiacus gongshanensis1
062	DSCF0387	JPG	2024-10-27	19:44:00	Muntiacus gongshanensis	1	Male,M1	1	Muntiacus gongshanensis1
062	DSCF0400	JPG	2024-10-28	23:33:00	Muntiacus gongshanensis	1	Female,F1	1	Muntiacus gongshanensis1
062	DSCF0487	JPG	2024-10-31	04:38:00	Muntiacus gongshanensis	1	Male,M1	1	Muntiacus gongshanensis1
062	DSCF0511	JPG	2024-10-31	18:49:00	Muntiacus gongshanensis	1	Male,M1	1	Muntiacus gongshanensis1
062	DSCF0515	JPG	2024-11-07	19:58:00	Muntiacus gongshanensis	1	Female,F1	1	Muntiacus gongshanensis1
062	DSCF0572	JPG	2024-11-12	19:42:00	Muntiacus gongshanensis	1	Female,F1	1	Muntiacus gongshanensis1
062	DSCF0596	JPG	2024-11-12	19:51:00	Muntiacus gongshanensis	1	Male,M1	1	Muntiacus gongshanensis1
062	DSCF0627	JPG	2024-11-20	20:04:00	Muntiacus gongshanensis	1	Female,F1	1	Muntiacus gongshanensis1
062	DSCF0735	JPG	2024-11-27	23:01:00	Muntiacus gongshanensis	2	Female,F1；Male,M1	1	Muntiacus gongshanensis1
062	DSCF0843	JPG	2024-12-09	17:30:00	Muntiacus gongshanensis	1	Female,F1	1	Muntiacus gongshanensis1
062	DSCF0887	JPG	2024-12-25	16:28:00	Muntiacus gongshanensis	1	Female,F1	1	Muntiacus gongshanensis1
062	DSCF0920	JPG	2024-12-25	22:43:00	Muntiacus gongshanensis	1	Male,M1	1	Muntiacus gongshanensis1
063	DSCF0055	JPG	2024-03-06	19:45:00	Muntiacus gongshanensis	1	Female,F1	1	Muntiacus gongshanensis1
063	DSCF0059	JPG	2024-03-19	22:45:00	Muntiacus gongshanensis	1	Female,F1	1	Muntiacus gongshanensis1
063	DSCF0071	JPG	2024-04-09	20:01:00	Muntiacus gongshanensis	1	Male,M1	1	Muntiacus gongshanensis1
063	DSCF0103	JPG	2024-04-28	19:49:00	Muntiacus gongshanensis	1	Female,F1	1	Muntiacus gongshanensis1
063	DSCF0123	JPG	2024-05-13	19:38:00	Muntiacus gongshanensis	1	Male,M1	1	Muntiacus gongshanensis1
063	DSCF0159	JPG	2024-05-31	19:27:00	Muntiacus gongshanensis	1	Male,M1	1	Muntiacus gongshanensis1
063	DSCF0163	JPG	2024-05-31	20:15:00	Muntiacus gongshanensis	1	Female,F1	1	Muntiacus gongshanensis1
063	DSCF0175	JPG	2024-06-13	17:58:00	Muntiacus gongshanensis	1	Male,M1	1	Muntiacus gongshanensis1
063	DSCF0187	JPG	2024-07-04	03:19:00	Muntiacus gongshanensis	1	Female,F1	1	Muntiacus gongshanensis1
063	DSCF0231	JPG	2024-09-03	20:01:00	Muntiacus gongshanensis	2	Female,F1；Male,M1	1	Muntiacus gongshanensis1
063	DSCF0235	JPG	2024-09-04	15:38:00	Muntiacus gongshanensis	1	unidentified1	1	Muntiacus gongshanensis1
063	DSCF0239	JPG	2024-09-04	15:56:00	Muntiacus gongshanensis	1	Female,F1	1	Muntiacus gongshanensis1
063	DSCF0399	JPG	2024-11-25	23:15:00	Muntiacus gongshanensis	1	Female,F1	1	Muntiacus gongshanensis1
063	DSCF0407	JPG	2024-11-26	16:26:00	Muntiacus gongshanensis	1	Male,M1	1	Muntiacus gongshanensis1
063	DSCF0439	JPG	2024-12-12	20:34:00	Muntiacus gongshanensis	2	Female,F1；Male,M1	1	Muntiacus gongshanensis1
064	DSCF0039	JPG	2024-03-04	21:30:00	Muntiacus gongshanensis	1	Female,F1	1	Muntiacus gongshanensis1
064	DSCF0047	JPG	2024-03-21	19:49:00	Muntiacus gongshanensis	1	Female,F1	1	Muntiacus gongshanensis1
064	DSCF0051	JPG	2024-03-21	19:58:00	Muntiacus gongshanensis	1	Male,M1	1	Muntiacus gongshanensis1
064	DSCF0159	JPG	2024-05-20	18:57:00	Muntiacus gongshanensis	1	Female,F1	1	Muntiacus gongshanensis1
064	DSCF0187	JPG	2024-05-26	19:13:00	Muntiacus gongshanensis	1	Female,F1	1	Muntiacus gongshanensis1
064	DSCF0195	JPG	2024-05-28	20:50:00	Muntiacus gongshanensis	1	Male,M1	1	Muntiacus gongshanensis1
064	DSCF0211	JPG	2024-05-30	22:58:00	Muntiacus gongshanensis	1	Male,M1	1	Muntiacus gongshanensis1
064	DSCF0295	JPG	2024-06-24	02:51:00	Muntiacus gongshanensis	1	Male,M1	1	Muntiacus gongshanensis1
064	DSCF0487	JPG	2024-08-13	22:52:00	Muntiacus gongshanensis	1	Male,M1	1	Muntiacus gongshanensis1
064	DSCF0499	JPG	2024-08-20	20:02:00	Muntiacus gongshanensis	1	Female,F1	1	Muntiacus gongshanensis1
064	DSCF0507	JPG	2024-08-27	02:48:00	Muntiacus gongshanensis	2	Female,F1；Male,M1	1	Muntiacus gongshanensis1
064	DSCF0555	JPG	2024-09-14	19:31:00	Muntiacus gongshanensis	2	Female,F1；Male,M1	1	Muntiacus gongshanensis1
064	DSCF0619	JPG	2024-10-06	18:51:00	Muntiacus gongshanensis	2	Female,F1；Male,M1	1	Muntiacus gongshanensis1
064	DSCF0637	JPG	2024-10-10	18:23:00	Muntiacus gongshanensis	2	Female,F1；Male,M1	1	Muntiacus gongshanensis1
064	DSCF0649	JPG	2024-10-12	18:27:00	Muntiacus gongshanensis	1	Female,F1	1	Muntiacus gongshanensis1
064	DSCF0653	JPG	2024-10-14	18:44:00	Muntiacus gongshanensis	1	unidentified1	1	Muntiacus gongshanensis1
064	DSCF0669	JPG	2024-10-20	19:34:00	Muntiacus gongshanensis	2	Female,F1；Male,M1	1	Muntiacus gongshanensis1
064	DSCF0681	JPG	2024-10-23	19:12:00	Muntiacus gongshanensis	1	Female,F1	1	Muntiacus gongshanensis1
064	DSCF0717	JPG	2024-11-01	20:11:00	Muntiacus gongshanensis	1	Female,F1	1	Muntiacus gongshanensis1
064	DSCF0737	JPG	2024-11-01	20:16:00	Muntiacus gongshanensis	1	Male,M1	1	Muntiacus gongshanensis1
064	DSCF0797	JPG	2024-11-10	17:02:00	Muntiacus gongshanensis	1	unidentified1	1	Muntiacus gongshanensis1
064	DSCF0801	JPG	2024-11-10	23:02:00	Muntiacus gongshanensis	1	Male,M1	1	Muntiacus gongshanensis1
064	DSCF0857	JPG	2024-11-15	21:59:00	Muntiacus gongshanensis	1	Male,M1	1	Muntiacus gongshanensis1
064	DSCF0885	JPG	2024-11-18	02:18:00	Muntiacus gongshanensis	1	Female,F1	1	Muntiacus gongshanensis1
064	DSCF0901	JPG	2024-11-18	18:09:00	Muntiacus gongshanensis	1	Female,F1	1	Muntiacus gongshanensis1
064	DSCF0905	JPG	2024-11-18	20:09:00	Muntiacus gongshanensis	1	Male,M1	1	Muntiacus gongshanensis1
064	DSCF0909	JPG	2024-11-20	00:11:00	Muntiacus gongshanensis	1	Male,M1	1	Muntiacus gongshanensis1
064	DSCF0937	JPG	2024-11-20	19:30:00	Muntiacus gongshanensis	1	Female,F1	1	Muntiacus gongshanensis1
064	DSCF0945	JPG	2024-11-20	21:32:00	Muntiacus gongshanensis	1	Female,F1	1	Muntiacus gongshanensis1
064	DSCF0981	JPG	2024-11-21	18:28:00	Muntiacus gongshanensis	1	unidentified1	1	Muntiacus gongshanensis1
064	DSCF1034	JPG	2024-11-26	18:39:00	Muntiacus gongshanensis	1	Female,F1	1	Muntiacus gongshanensis1
064	DSCF1062	JPG	2024-11-29	20:57:00	Muntiacus gongshanensis	1	Female,F1	1	Muntiacus gongshanensis1
064	DSCF1070	JPG	2024-11-30	18:46:00	Muntiacus gongshanensis	1	Female,F1	1	Muntiacus gongshanensis1
064	DSCF1074	JPG	2024-11-30	18:47:00	Muntiacus gongshanensis	3	Female,F1；Female,F1；Male,M1	1	Muntiacus gongshanensis1
064	DSCF1086	JPG	2024-12-01	19:50:00	Muntiacus gongshanensis	1	Female,F1	1	Muntiacus gongshanensis1
064	DSCF1094	JPG	2024-12-01	19:55:00	Muntiacus gongshanensis	1	Male,M1	1	Muntiacus gongshanensis1
064	DSCF1114	JPG	2024-12-06	20:05:00	Muntiacus gongshanensis	1	Male,M1	1	Muntiacus gongshanensis1
064	DSCF1118	JPG	2024-12-06	20:42:00	Muntiacus gongshanensis	1	Female,F1	1	Muntiacus gongshanensis1
064	DSCF1122	JPG	2024-12-08	19:00:00	Muntiacus gongshanensis	2	Female,F1；Fawn1	1	Muntiacus gongshanensis1
064	DSCF1134	JPG	2024-12-17	20:59:00	Muntiacus gongshanensis	1	Male,M1	1	Muntiacus gongshanensis1
064	DSCF1162	JPG	2024-12-17	21:48:00	Muntiacus gongshanensis	1	Male,M1	1	Muntiacus gongshanensis1
064	DSCF1182	JPG	2024-12-25	19:26:00	Muntiacus gongshanensis	1	Female,F1	1	Muntiacus gongshanensis1
065	DSCF0023	JPG	2024-02-20	23:52:00	Muntiacus gongshanensis	2	Female,F1；Male,M1	1	Muntiacus gongshanensis1
065	DSCF0043	JPG	2024-03-05	20:13:00	Muntiacus gongshanensis	1	Female,F1	1	Muntiacus gongshanensis1
065	DSCF0051	JPG	2024-03-21	21:39:00	Muntiacus gongshanensis	1	Male,M1	1	Muntiacus gongshanensis1
065	DSCF0055	JPG	2024-03-22	20:18:00	Muntiacus gongshanensis	1	Female,F1	1	Muntiacus gongshanensis1
065	DSCF0067	JPG	2024-03-26	00:56:00	Muntiacus gongshanensis	1	unidentified1	1	Muntiacus gongshanensis1
065	DSCF0071	JPG	2024-03-26	20:08:00	Muntiacus gongshanensis	1	Male,M1	1	Muntiacus gongshanensis1
065	DSCF0091	JPG	2024-04-01	19:08:00	Muntiacus gongshanensis	1	Male,M1	1	Muntiacus gongshanensis1
065	DSCF0095	JPG	2024-04-02	19:50:00	Muntiacus gongshanensis	1	unidentified1	1	Muntiacus gongshanensis1
065	DSCF0107	JPG	2024-04-08	20:09:00	Muntiacus gongshanensis	1	Male,M1	1	Muntiacus gongshanensis1
065	DSCF0111	JPG	2024-04-09	00:28:00	Muntiacus gongshanensis	1	unidentified1	1	Muntiacus gongshanensis1
065	DSCF0115	JPG	2024-04-09	20:33:00	Muntiacus gongshanensis	1	Female,F1	1	Muntiacus gongshanensis1
065	DSCF0123	JPG	2024-04-10	02:06:00	Muntiacus gongshanensis	1	unidentified1	1	Muntiacus gongshanensis1
065	DSCF0187	JPG	2024-04-15	20:35:00	Muntiacus gongshanensis	1	Male,M1	1	Muntiacus gongshanensis1
065	DSCF0207	JPG	2024-04-18	20:49:00	Muntiacus gongshanensis	1	Male,M1	1	Muntiacus gongshanensis1
065	DSCF0215	JPG	2024-04-18	23:48:00	Muntiacus gongshanensis	1	Male,M1	1	Muntiacus gongshanensis1
065	DSCF0243	JPG	2024-04-20	21:57:00	Muntiacus gongshanensis	1	Female,F1	1	Muntiacus gongshanensis1
065	DSCF0255	JPG	2024-04-24	19:32:00	Muntiacus gongshanensis	1	Male,M1	1	Muntiacus gongshanensis1
065	DSCF0263	JPG	2024-05-07	19:54:00	Muntiacus gongshanensis	1	Male,M1	1	Muntiacus gongshanensis1
065	DSCF0271	JPG	2024-05-08	20:20:00	Muntiacus gongshanensis	1	unidentified1	1	Muntiacus gongshanensis1
065	DSCF0279	JPG	2024-05-20	20:01:00	Muntiacus gongshanensis	1	Male,M1	1	Muntiacus gongshanensis1
065	DSCF0287	JPG	2024-05-24	20:57:00	Muntiacus gongshanensis	2	Female,F1；Male,M1	1	Muntiacus gongshanensis1
065	DSCF0295	JPG	2024-06-02	20:17:00	Muntiacus gongshanensis	1	Male,M1	1	Muntiacus gongshanensis1
065	DSCF0311	JPG	2024-06-02	21:21:00	Muntiacus gongshanensis	1	Male,M1	1	Muntiacus gongshanensis1
065	DSCF0315	JPG	2024-06-09	20:16:00	Muntiacus gongshanensis	1	Female,F1	1	Muntiacus gongshanensis1
065	DSCF0323	JPG	2024-06-17	20:30:00	Muntiacus gongshanensis	1	Female,F1	1	Muntiacus gongshanensis1
065	DSCF0327	JPG	2024-06-18	05:45:00	Muntiacus gongshanensis	1	unidentified1	1	Muntiacus gongshanensis1
065	DSCF0331	JPG	2024-06-18	07:04:00	Muntiacus gongshanensis	1	Female,F1	1	Muntiacus gongshanensis1
065	DSCF0375	JPG	2024-06-18	20:40:00	Muntiacus gongshanensis	1	Female,F1	1	Muntiacus gongshanensis1
065	DSCF0383	JPG	2024-06-23	20:33:00	Muntiacus gongshanensis	1	Male,M1	1	Muntiacus gongshanensis1
065	DSCF0403	JPG	2024-06-24	00:31:00	Muntiacus gongshanensis	1	Male,M1	1	Muntiacus gongshanensis1
065	DSCF0432	JPG	2024-07-01	20:38:00	Muntiacus gongshanensis	1	Male,M1	1	Muntiacus gongshanensis1
065	DSCF0439	JPG	2024-07-13	21:03:00	Muntiacus gongshanensis	2	Female,F1；Male,M1	1	Muntiacus gongshanensis1
065	DSCF0459	JPG	2024-07-14	01:26:00	Muntiacus gongshanensis	1	Male,M1	1	Muntiacus gongshanensis1
065	DSCF0479	JPG	2024-07-14	01:55:00	Muntiacus gongshanensis	2	Female,F1；Male,M1	1	Muntiacus gongshanensis1
065	DSCF0527	JPG	2024-08-19	20:22:00	Muntiacus gongshanensis	1	Female,F1	1	Muntiacus gongshanensis1
065	DSCF0531	JPG	2024-08-19	20:48:00	Muntiacus gongshanensis	1	Female,F1	1	Muntiacus gongshanensis1
065	DSCF0567	JPG	2024-10-04	13:33:00	Muntiacus gongshanensis	2	Female,F1；Male,M1	1	Muntiacus gongshanensis1
066	DSCF0901	JPG	2024-03-23	01:26:00	Muntiacus gongshanensis	1	Male,M1	1	Muntiacus gongshanensis1
066	DSCF1923	JPG	2024-08-11	19:52:00	Muntiacus gongshanensis	1	Female,F1	1	Muntiacus gongshanensis1
069	DSCF0153	JPG	2024-04-28	18:33:00	Muntiacus gongshanensis	1	Female,F1	1	Muntiacus gongshanensis1
069	DSCF0180	JPG	2024-05-05	19:24:00	Muntiacus gongshanensis	1	Female,F1	1	Muntiacus gongshanensis1
069	DSCF0364	JPG	2024-06-02	15:15:00	Muntiacus gongshanensis	1	Female,F1	1	Muntiacus gongshanensis1
069	DSCF0468	JPG	2024-06-11	20:38:00	Muntiacus gongshanensis	1	Female,F1	1	Muntiacus gongshanensis1
070	DSCF0018	JPG	2024-09-13	19:09:00	Muntiacus gongshanensis	1	Female,F1	1	Muntiacus gongshanensis1
071	2023_10_04__05	JPG	2023-10-04	18:47:00	Muntiacus gongshanensis	1	Female,F1	1	Muntiacus gongshanensis1
071	2023_10_04__07	JPG	2023-10-04	18:47:00	Muntiacus gongshanensis	2	Female,F1；Female,F1	1	Muntiacus gongshanensis1
071	2023_10_04__08	MOV	2023-10-04	18:47:54	Muntiacus gongshanensis	3	Female,F1；Female,F1；Male,M1	1	Muntiacus gongshanensis1
071-1	DSCF0143	JPG	2024-03-08	19:35:00	Muntiacus gongshanensis	1	Female,F1	1	Muntiacus gongshanensis1
072	DSCF0216	JPG	2023-09-03	19:37:00	Muntiacus gongshanensis	1	Female,F1	1	Muntiacus gongshanensis1
072	DSCF0219	MP4	2023-09-03	19:38:00	Muntiacus gongshanensis	2	Female,F1；Male,M1	1	Muntiacus gongshanensis1
072	DSCF0568	JPG	2023-10-05	18:49:00	Muntiacus gongshanensis	1	Female,F1	1	Muntiacus gongshanensis1
072	DSCF0620	JPG	2023-10-18	09:41:00	Muntiacus gongshanensis	1	Female,F1	1	Muntiacus gongshanensis1
073	DSCF0006	JPG	2023-07-20	11:38:00	Muntiacus gongshanensis	1	Male,M1	1	Muntiacus gongshanensis1
073	DSCF0030	JPG	2023-08-08	18:30:00	Muntiacus gongshanensis	1	Female,F1	1	Muntiacus gongshanensis1
073	DSCF0034	JPG	2023-08-18	16:51:00	Muntiacus gongshanensis	1	Female,F1	1	Muntiacus gongshanensis1
073	DSCF0042	JPG	2023-09-02	20:13:00	Muntiacus gongshanensis	2	Female,F1；Female,F1	1	Muntiacus gongshanensis1
073	DSCF0074	JPG	2023-09-17	19:08:00	Muntiacus gongshanensis	1	Female,F1	1	Muntiacus gongshanensis1
073	DSCF0002	JPG	2023-10-20	17:19:00	Muntiacus gongshanensis	1	Female,F1	1	Muntiacus gongshanensis1
073	DSCF0018	JPG	2023-10-27	18:25:00	Muntiacus gongshanensis	1	Female,F1	1	Muntiacus gongshanensis1
073	DSCF0021	MP4	2023-10-27	18:26:00	Muntiacus gongshanensis	2	Female,F1；Male,M1	1	Muntiacus gongshanensis1
073	DSCF0046	JPG	2023-10-30	22:16:00	Muntiacus gongshanensis	1	Male,M1	1	Muntiacus gongshanensis1
073	DSCF0230	JPG	2024-04-16	04:33:00	Muntiacus gongshanensis	1	Male,M1	1	Muntiacus gongshanensis1
073	DSCF0235	JPG	2024-04-18	22:25:00	Muntiacus gongshanensis	1	Female,F1	1	Muntiacus gongshanensis1
073	DSCF0015	JPG	2024-05-01	18:56:00	Muntiacus gongshanensis	1	Female,F1	1	Muntiacus gongshanensis1
073	DSCF0019	JPG	2024-05-01	18:57:00	Muntiacus gongshanensis	2	Female,F1；Male,M1	1	Muntiacus gongshanensis1
073	DSCF0027	JPG	2024-05-06	10:56:00	Muntiacus gongshanensis	1	Female,F1	1	Muntiacus gongshanensis1
073	DSCF0031	JPG	2024-05-06	10:57:00	Muntiacus gongshanensis	2	Female,F1；Male,M1	1	Muntiacus gongshanensis1
073	DSCF0035	JPG	2024-05-06	16:58:00	Muntiacus gongshanensis	1	Male,M1	1	Muntiacus gongshanensis1
073	DSCF0055	JPG	2024-05-13	22:53:00	Muntiacus gongshanensis	1	Female,F1	1	Muntiacus gongshanensis1
073	DSCF0063	JPG	2024-05-13	22:55:00	Muntiacus gongshanensis	2	Female,F1；Male,M1	1	Muntiacus gongshanensis1
073	DSCF0087	JPG	2024-05-21	08:01:00	Muntiacus gongshanensis	1	Female,F1	1	Muntiacus gongshanensis1
073	DSCF0143	JPG	2024-06-20	18:42:00	Muntiacus gongshanensis	1	unidentified1	1	Muntiacus gongshanensis1
073	DSCF0191	JPG	2024-07-26	15:44:00	Muntiacus gongshanensis	1	Female,F1	1	Muntiacus gongshanensis1
073	DSCF0207	JPG	2024-08-17	20:18:00	Muntiacus gongshanensis	1	Female,F1	1	Muntiacus gongshanensis1
073	DSCF0211	JPG	2024-08-26	20:42:00	Muntiacus gongshanensis	2	Female,F1；Male,M1	1	Muntiacus gongshanensis1
074	DSCF0059	JPG	2023-08-30	20:46:00	Muntiacus gongshanensis	1	Female,F1	1	Muntiacus gongshanensis1
074	DSCF0095	JPG	2024-02-11	17:02:00	Muntiacus gongshanensis	1	Male,M1	1	Muntiacus gongshanensis1
081	DSCF0007	JPG	2023-07-23	19:44:00	Muntiacus gongshanensis	1	Female,F1	1	Muntiacus gongshanensis1
081	DSCF0015	JPG	2023-08-10	18:35:00	Muntiacus gongshanensis	2	Female,F1；Female,F1	1	Muntiacus gongshanensis1
081	DSCF0031	JPG	2023-09-02	10:55:00	Muntiacus gongshanensis	1	Male,M1	1	Muntiacus gongshanensis1
081	DSCF0036	JPG	2023-09-12	18:07:00	Muntiacus gongshanensis	1	Female,F1	1	Muntiacus gongshanensis1
081	DSCF0096	JPG	2023-09-21	08:27:00	Muntiacus gongshanensis	2	Female,F1；Male,M1	1	Muntiacus gongshanensis1
081	DSCF0059	JPG	2023-10-28	21:07:00	Muntiacus gongshanensis	1	Female,F1	1	Muntiacus gongshanensis1
081	DSCF0061	MP4	2023-10-28	21:07:00	Muntiacus gongshanensis	2	Female,F1；Male,M1	1	Muntiacus gongshanensis1
081	DSCF0097	JPG	2024-04-15	21:00:00	Muntiacus gongshanensis	2	Female,F1；Fawn1	1	Muntiacus gongshanensis1
081	DSCF0098	JPG	2024-04-15	21:00:00	Muntiacus gongshanensis	3	Female,F1；Male,M1；Fawn1	1	Muntiacus gongshanensis1
081	DSCF0340	JPG	2024-05-19	20:31:00	Muntiacus gongshanensis	1	Male,M1	1	Muntiacus gongshanensis1
081	DSCF0432	JPG	2024-06-30	17:01:00	Muntiacus gongshanensis	1	Female,F1	1	Muntiacus gongshanensis1
083	DSCF0047	JPG	2023-09-15	20:28:00	Muntiacus gongshanensis	1	Female,F1	1	Muntiacus gongshanensis1
083	DSCF0051	JPG	2023-09-24	06:58:00	Muntiacus gongshanensis	1	Female,F1	1	Muntiacus gongshanensis1
083	DSCF0055	JPG	2023-09-24	20:52:00	Muntiacus gongshanensis	1	Male,M1	1	Muntiacus gongshanensis1
083	DSCF0075	JPG	2023-10-07	07:51:00	Muntiacus gongshanensis	1	Female,F1	1	Muntiacus gongshanensis1
083	DSCF0321	JPG	2023-10-17	17:30:00	Muntiacus gongshanensis	1	Female,F1	1	Muntiacus gongshanensis1
083	DSCF0325	JPG	2023-10-17	17:36:00	Muntiacus gongshanensis	1	Female,F1	1	Muntiacus gongshanensis1
083	DSCF0337	JPG	2023-10-18	18:36:00	Muntiacus gongshanensis	1	Female,F1	1	Muntiacus gongshanensis1
083	DSCF0340	MP4	2023-10-18	18:36:00	Muntiacus gongshanensis	2	Female,F1；Male,M1	1	Muntiacus gongshanensis1
083	DSCF0467	JPG	2023-10-25	22:41:00	Muntiacus gongshanensis	1	Female,F1	1	Muntiacus gongshanensis1
083	DSCF0479	JPG	2023-10-28	21:22:00	Muntiacus gongshanensis	1	Male,M1	1	Muntiacus gongshanensis1
084	DSCF0539	JPG	2024-06-22	21:05:00	Muntiacus gongshanensis	1	unidentified1	1	Muntiacus gongshanensis1
086	DSCF0003	JPG	2023-08-05	15:19:00	Muntiacus gongshanensis	1	Male,M1	1	Muntiacus gongshanensis1
086	DSCF0007	JPG	2023-08-06	18:37:00	Muntiacus gongshanensis	1	Male,M1	1	Muntiacus gongshanensis1
086	DSCF0015	JPG	2023-08-16	18:49:00	Muntiacus gongshanensis	1	Male,M1	1	Muntiacus gongshanensis1
086	DSCF0023	JPG	2023-08-27	21:54:00	Muntiacus gongshanensis	1	Male,M1	1	Muntiacus gongshanensis1
086	DSCF0027	JPG	2023-08-28	17:38:00	Muntiacus gongshanensis	1	Male,M1	1	Muntiacus gongshanensis1
086	DSCF0031	JPG	2023-08-28	17:41:00	Muntiacus gongshanensis	1	unidentified1	1	Muntiacus gongshanensis1
086	DSCF0051	JPG	2023-09-06	17:08:00	Muntiacus gongshanensis	1	Male,M1	1	Muntiacus gongshanensis1
086	DSCF0055	JPG	2023-09-06	20:10:00	Muntiacus gongshanensis	1	Male,M1	1	Muntiacus gongshanensis1
086	DSCF0060	JPG	2023-09-11	18:18:00	Muntiacus gongshanensis	1	Male,M1	1	Muntiacus gongshanensis1
086	DSCF0067	JPG	2023-09-14	18:27:00	Muntiacus gongshanensis	1	Male,M1	1	Muntiacus gongshanensis1
086	DSCF0075	JPG	2023-09-25	16:01:00	Muntiacus gongshanensis	1	Male,M1	1	Muntiacus gongshanensis1
086	DSCF0083	JPG	2023-10-01	16:15:00	Muntiacus gongshanensis	1	Male,M1	1	Muntiacus gongshanensis1
086	DSCF0087	JPG	2023-10-01	17:54:00	Muntiacus gongshanensis	1	Male,M1	1	Muntiacus gongshanensis1
086	DSCF0091	JPG	2023-10-17	18:44:00	Muntiacus gongshanensis	1	Male,M1	1	Muntiacus gongshanensis1
086	DSCF0111	JPG	2023-10-21	20:51:00	Muntiacus gongshanensis	1	Female,F1	1	Muntiacus gongshanensis1
086	DSCF0119	JPG	2023-10-24	18:31:00	Muntiacus gongshanensis	1	Male,M1	1	Muntiacus gongshanensis1
086	DSCF0125	JPG	2023-10-30	02:03:00	Muntiacus gongshanensis	1	Male,M1	1	Muntiacus gongshanensis1
086	DSCF0133	JPG	2023-11-04	19:00:00	Muntiacus gongshanensis	1	Male,M1	1	Muntiacus gongshanensis1
086	DSCF0141	JPG	2023-11-13	17:28:00	Muntiacus gongshanensis	1	Male,M1	1	Muntiacus gongshanensis1
086	DSCF0145	JPG	2023-11-16	18:23:00	Muntiacus gongshanensis	1	Male,M1	1	Muntiacus gongshanensis1
086	DSCF0149	JPG	2023-11-16	18:23:00	Muntiacus gongshanensis	1	Male,M1	1	Muntiacus gongshanensis1
086	DSCF0161	JPG	2023-11-29	18:50:00	Muntiacus gongshanensis	1	Male,M1	1	Muntiacus gongshanensis1
086	DSCF0165	JPG	2023-12-02	19:04:00	Muntiacus gongshanensis	1	Male,M1	1	Muntiacus gongshanensis1
086	DSCF0008	JPG	2023-12-06	21:57:00	Muntiacus gongshanensis	1	Male,M1	1	Muntiacus gongshanensis1
086	DSCF0011	JPG	2023-12-12	18:33:00	Muntiacus gongshanensis	1	Male,M1	1	Muntiacus gongshanensis1
086	DSCF0019	JPG	2023-12-19	19:09:00	Muntiacus gongshanensis	1	Male,M1	1	Muntiacus gongshanensis1
086	DSCF0039	JPG	2023-12-26	19:53:00	Muntiacus gongshanensis	1	Male,M1	1	Muntiacus gongshanensis1
086	DSCF0043	JPG	2024-01-02	19:21:00	Muntiacus gongshanensis	1	Male,M1	1	Muntiacus gongshanensis1
086	DSCF0047	JPG	2024-01-07	19:01:00	Muntiacus gongshanensis	1	Male,M1	1	Muntiacus gongshanensis1
086	DSCF0051	JPG	2024-01-10	19:13:00	Muntiacus gongshanensis	1	Male,M1	1	Muntiacus gongshanensis1
086	DSCF0059	JPG	2024-01-17	19:11:00	Muntiacus gongshanensis	1	Male,M1	1	Muntiacus gongshanensis1
086	DSCF0064	JPG	2024-01-18	19:59:00	Muntiacus gongshanensis	1	Male,M1	1	Muntiacus gongshanensis1
086	DSCF0067	JPG	2024-01-21	18:57:00	Muntiacus gongshanensis	1	Male,M1	1	Muntiacus gongshanensis1
086	DSCF0072	JPG	2024-01-21	19:53:00	Muntiacus gongshanensis	1	Female,F1	1	Muntiacus gongshanensis1
086	DSCF0076	JPG	2024-01-21	20:06:00	Muntiacus gongshanensis	1	Male,M1	1	Muntiacus gongshanensis1
086	DSCF0084	JPG	2024-01-27	19:05:00	Muntiacus gongshanensis	1	Male,M1	1	Muntiacus gongshanensis1
086	DSCF0179	JPG	2024-04-17	18:55:00	Muntiacus gongshanensis	1	Male,M1	1	Muntiacus gongshanensis1
087	DSCF0864	JPG	2023-08-17	19:53:00	Muntiacus gongshanensis	1	Female,F1	1	Muntiacus gongshanensis1
087	DSCF0868	JPG	2023-08-17	19:54:00	Muntiacus gongshanensis	2	Female,F1；Male,M1	1	Muntiacus gongshanensis1
087	DSCF0876	JPG	2023-08-19	17:40:00	Muntiacus gongshanensis	1	Female,F1	1	Muntiacus gongshanensis1
087	DSCF1232	JPG	2023-09-02	22:10:00	Muntiacus gongshanensis	1	Female,F1	1	Muntiacus gongshanensis1
087	DSCF1561	JPG	2023-09-08	19:40:00	Muntiacus gongshanensis	1	Male,M1	1	Muntiacus gongshanensis1
087	DSCF1839	JPG	2023-09-15	20:57:00	Muntiacus gongshanensis	1	Female,F1	1	Muntiacus gongshanensis1
087	DSCF1935	JPG	2023-10-01	19:18:00	Muntiacus gongshanensis	1	Male,M1	1	Muntiacus gongshanensis1
087	DSCF1939	JPG	2023-10-04	18:39:00	Muntiacus gongshanensis	1	Male,M1	1	Muntiacus gongshanensis1
087	DSCF1999	JPG	2023-10-16	18:25:00	Muntiacus gongshanensis	1	Female,F1	1	Muntiacus gongshanensis1
087	DSCF3004	JPG	2023-10-16	18:25:00	Muntiacus gongshanensis	1	Male,M1	1	Muntiacus gongshanensis1
087	DSCF3480	JPG	2023-10-27	20:26:00	Muntiacus gongshanensis	1	Female,F1	1	Muntiacus gongshanensis1
087	DSCF3484	JPG	2023-10-27	20:26:00	Muntiacus gongshanensis	2	Female,F1；Male,M1	1	Muntiacus gongshanensis1
087	DSCF3681	JPG	2023-11-01	18:52:00	Muntiacus gongshanensis	1	Male,M1	1	Muntiacus gongshanensis1
088	DSCF0119	JPG	2023-08-28	18:26:00	Muntiacus gongshanensis	1	Male,M1	1	Muntiacus gongshanensis1
088	DSCF0123	JPG	2023-08-29	19:54:00	Muntiacus gongshanensis	1	Male,M1	1	Muntiacus gongshanensis1
088	DSCF0135	JPG	2023-09-02	22:30:00	Muntiacus gongshanensis	1	Female,F1	1	Muntiacus gongshanensis1
088	DSCF0219	JPG	2023-09-13	22:52:00	Muntiacus gongshanensis	1	Female,F1	1	Muntiacus gongshanensis1
088	DSCF0521	JPG	2023-10-16	18:31:00	Muntiacus gongshanensis	1	Female,F1	1	Muntiacus gongshanensis1
088	DSCF0571	JPG	2023-10-23	21:07:00	Muntiacus gongshanensis	1	Female,F1	1	Muntiacus gongshanensis1
088	DSCF0575	JPG	2023-10-23	21:11:00	Muntiacus gongshanensis	1	Male,M1	1	Muntiacus gongshanensis1
088	DSCF0591	JPG	2023-10-29	18:34:00	Muntiacus gongshanensis	1	Female,F1	1	Muntiacus gongshanensis1
088	DSCF0635	JPG	2023-11-29	22:18:00	Muntiacus gongshanensis	1	Male,M1	1	Muntiacus gongshanensis1
088	DSCF0639	JPG	2023-12-01	00:55:00	Muntiacus gongshanensis	1	Female,F1	1	Muntiacus gongshanensis1
088	DSCF0023	JPG	2023-12-16	19:11:00	Muntiacus gongshanensis	1	Male,M1	1	Muntiacus gongshanensis1
088	DSCF0031	JPG	2023-12-20	20:07:00	Muntiacus gongshanensis	1	Female,F1	1	Muntiacus gongshanensis1
088	DSCF0039	JPG	2023-12-23	18:54:00	Muntiacus gongshanensis	1	Female,F1	1	Muntiacus gongshanensis1
088	DSCF0043	JPG	2023-12-25	19:30:00	Muntiacus gongshanensis	1	Male,M1	1	Muntiacus gongshanensis1
088	DSCF0051	JPG	2024-01-04	09:24:00	Muntiacus gongshanensis	1	Female,F1	1	Muntiacus gongshanensis1
088	DSCF0067	JPG	2024-01-15	13:40:00	Muntiacus gongshanensis	1	unidentified1	1	Muntiacus gongshanensis1
088	DSCF0103	JPG	2024-01-20	21:41:00	Muntiacus gongshanensis	1	Female,F1	1	Muntiacus gongshanensis1
088	DSCF0107	JPG	2024-01-20	21:46:00	Muntiacus gongshanensis	1	Male,M1	1	Muntiacus gongshanensis1
088	DSCF0115	JPG	2024-01-30	18:11:00	Muntiacus gongshanensis	1	unidentified1	1	Muntiacus gongshanensis1
088	DSCF0163	JPG	2024-04-16	23:21:00	Muntiacus gongshanensis	1	Male,M1	1	Muntiacus gongshanensis1
090	DSCF0004	JPG	2023-08-07	20:07:00	Muntiacus gongshanensis	1	Female,F1	1	Muntiacus gongshanensis1
090	DSCF0012	JPG	2023-08-09	19:27:00	Muntiacus gongshanensis	1	Male,M1	1	Muntiacus gongshanensis1
090	DSCF0016	JPG	2023-08-24	18:19:00	Muntiacus gongshanensis	1	Female,F1	1	Muntiacus gongshanensis1
090	DSCF0026	JPG	2023-08-27	18:37:00	Muntiacus gongshanensis	1	Female,F1	1	Muntiacus gongshanensis1
090	DSCF0030	JPG	2023-08-30	15:29:00	Muntiacus gongshanensis	1	Female,F1	1	Muntiacus gongshanensis1
090	DSCF0034	JPG	2023-08-30	17:55:00	Muntiacus gongshanensis	1	Male,M1	1	Muntiacus gongshanensis1
090	DSCF0050	JPG	2023-09-08	08:22:00	Muntiacus gongshanensis	1	Female,F1	1	Muntiacus gongshanensis1
090	DSCF0058	JPG	2023-09-10	16:44:00	Muntiacus gongshanensis	2	Female,F1；Male,M1	1	Muntiacus gongshanensis1
090	DSCF0070	JPG	2023-09-18	07:44:00	Muntiacus gongshanensis	1	Female,F1	1	Muntiacus gongshanensis1
090	DSCF0074	JPG	2023-09-18	07:46:00	Muntiacus gongshanensis	1	Male,M1	1	Muntiacus gongshanensis1
090	DSCF0084	JPG	2023-10-06	17:56:00	Muntiacus gongshanensis	1	Female,F1	1	Muntiacus gongshanensis1
090	DSCF0088	JPG	2023-10-07	18:01:00	Muntiacus gongshanensis	1	Female,F1	1	Muntiacus gongshanensis1
090	DSCF0096	JPG	2023-10-10	18:07:00	Muntiacus gongshanensis	1	Female,F1	1	Muntiacus gongshanensis1
090	DSCF0132	JPG	2023-10-28	21:36:00	Muntiacus gongshanensis	1	Female,F1	1	Muntiacus gongshanensis1
090	DSCF0136	JPG	2023-10-28	21:38:00	Muntiacus gongshanensis	1	Male,M1	1	Muntiacus gongshanensis1
090	DSCF0140	JPG	2023-10-30	18:40:00	Muntiacus gongshanensis	1	Female,F1	1	Muntiacus gongshanensis1
090	DSCF0144	JPG	2023-11-02	23:32:00	Muntiacus gongshanensis	1	Male,M1	1	Muntiacus gongshanensis1
090	DSCF0160	JPG	2023-11-15	21:23:00	Muntiacus gongshanensis	1	Male,M1	1	Muntiacus gongshanensis1
090	DSCF0204	JPG	2023-12-01	20:02:00	Muntiacus gongshanensis	1	Female,F1	1	Muntiacus gongshanensis1
090	DSCF0091	JPG	2023-12-21	23:42:00	Muntiacus gongshanensis	1	Female,F1	1	Muntiacus gongshanensis1
090	DSCF0100	JPG	2023-12-22	21:02:00	Muntiacus gongshanensis	1	Female,F1	1	Muntiacus gongshanensis1
090	DSCF0111	JPG	2023-12-24	18:30:00	Muntiacus gongshanensis	1	Female,F1	1	Muntiacus gongshanensis1
090	DSCF0131	JPG	2024-01-05	18:02:00	Muntiacus gongshanensis	1	Male,M1	1	Muntiacus gongshanensis1
090	DSCF0144	JPG	2024-01-07	02:28:00	Muntiacus gongshanensis	1	Female,F1	1	Muntiacus gongshanensis1
090	DSCF0152	JPG	2024-01-07	19:17:00	Muntiacus gongshanensis	1	Female,F1	1	Muntiacus gongshanensis1
090	DSCF0212	JPG	2024-03-02	22:36:00	Muntiacus gongshanensis	1	Female,F1	1	Muntiacus gongshanensis1
090	DSCF0224	JPG	2024-03-14	00:28:00	Muntiacus gongshanensis	1	Female,F1	1	Muntiacus gongshanensis1
090	DSCF0260	JPG	2024-03-29	21:19:00	Muntiacus gongshanensis	1	Female,F1	1	Muntiacus gongshanensis1
090	DSCF0280	JPG	2024-04-14	00:03:00	Muntiacus gongshanensis	1	Female,F1	1	Muntiacus gongshanensis1
090	DSCF0319	JPG	2024-04-25	18:58:00	Muntiacus gongshanensis	1	Male,M1	1	Muntiacus gongshanensis1
090	DSCF0339	JPG	2024-05-03	12:37:00	Muntiacus gongshanensis	1	Male,M1	1	Muntiacus gongshanensis1
090	DSCF0355	JPG	2024-05-13	19:31:00	Muntiacus gongshanensis	1	Female,F1	1	Muntiacus gongshanensis1
091	DSCF0025	JPG	2023-08-07	19:46:00	Muntiacus gongshanensis	1	unidentified1	1	Muntiacus gongshanensis1
091	DSCF0049	JPG	2023-08-31	20:38:00	Muntiacus gongshanensis	1	Male,M1	1	Muntiacus gongshanensis1
091	DSCF0052	JPG	2023-08-31	23:15:00	Muntiacus gongshanensis	1	Male,M1	1	Muntiacus gongshanensis1
091	DSCF0060	JPG	2023-09-01	02:35:00	Muntiacus gongshanensis	1	Female,F1	1	Muntiacus gongshanensis1
091	DSCF0077	JPG	2023-09-26	19:36:00	Muntiacus gongshanensis	1	Male,M1	1	Muntiacus gongshanensis1
117	DSCF0009	JPG	2023-09-05	20:16:00	Muntiacus gongshanensis	2	Female,F1；Male,M1	1	Muntiacus gongshanensis1
117	DSCF0016	JPG	2023-09-07	17:49:00	Muntiacus gongshanensis	1	Male,M1	1	Muntiacus gongshanensis1
117	DSCF0020	JPG	2023-09-08	19:20:00	Muntiacus gongshanensis	1	Male,M1	1	Muntiacus gongshanensis1
117	DSCF0028	JPG	2023-09-08	19:31:00	Muntiacus gongshanensis	1	Female,F1	1	Muntiacus gongshanensis1
117	DSCF0032	JPG	2023-09-08	19:40:00	Muntiacus gongshanensis	1	Male,M1	1	Muntiacus gongshanensis1
117	DSCF0036	JPG	2023-09-12	18:55:00	Muntiacus gongshanensis	2	Female,F1；Male,M1	1	Muntiacus gongshanensis1
117	DSCF0060	JPG	2023-09-17	19:37:00	Muntiacus gongshanensis	1	Female,F1	1	Muntiacus gongshanensis1
117	DSCF0063	MP4	2023-09-17	19:37:00	Muntiacus gongshanensis	2	Female,F1；Male,M1	1	Muntiacus gongshanensis1
117	DSCF0092	JPG	2023-09-23	18:53:00	Muntiacus gongshanensis	1	Female,F1	1	Muntiacus gongshanensis1
117	DSCF0095	MP4	2023-09-23	18:54:00	Muntiacus gongshanensis	2	Female,F1；Male,M1	1	Muntiacus gongshanensis1
117	DSCF0120	JPG	2023-09-28	11:26:00	Muntiacus gongshanensis	1	Male,M1	1	Muntiacus gongshanensis1
117	DSCF0129	JPG	2023-09-28	19:48:00	Muntiacus gongshanensis	1	Female,F1	1	Muntiacus gongshanensis1
117	DSCF0136	JPG	2023-09-29	18:28:00	Muntiacus gongshanensis	1	Male,M1	1	Muntiacus gongshanensis1
117	DSCF0160	JPG	2023-10-07	17:29:00	Muntiacus gongshanensis	1	Male,M1	1	Muntiacus gongshanensis1
117	DSCF0176	JPG	2023-10-10	18:54:00	Muntiacus gongshanensis	1	Female,F1	1	Muntiacus gongshanensis1
117	DSCF0180	JPG	2023-10-10	18:56:00	Muntiacus gongshanensis	1	Male,M1	1	Muntiacus gongshanensis1
117	DSCF0188	JPG	2023-10-12	17:52:00	Muntiacus gongshanensis	1	Male,M1	1	Muntiacus gongshanensis1
117	DSCF0204	JPG	2023-10-18	18:48:00	Muntiacus gongshanensis	1	Male,M1	1	Muntiacus gongshanensis1
117	DSCF0209	JPG	2023-10-18	20:48:00	Muntiacus gongshanensis	1	Male,M1	1	Muntiacus gongshanensis1
117	DSCF0220	JPG	2023-10-23	19:55:00	Muntiacus gongshanensis	1	Male,M1	1	Muntiacus gongshanensis1
117	DSCF0224	JPG	2023-10-23	21:26:00	Muntiacus gongshanensis	1	Male,M1	1	Muntiacus gongshanensis1
117	DSCF0241	JPG	2023-10-30	20:00:00	Muntiacus gongshanensis	1	Male,M1	1	Muntiacus gongshanensis1
117	DSCF0245	JPG	2023-11-07	19:16:00	Muntiacus gongshanensis	1	Male,M1	1	Muntiacus gongshanensis1
117	DSCF0257	JPG	2023-12-12	20:03:00	Muntiacus gongshanensis	1	Male,M1	1	Muntiacus gongshanensis1
117	DSCF0265	JPG	2023-12-13	00:12:00	Muntiacus gongshanensis	1	Male,M1	1	Muntiacus gongshanensis1
117	DSCF0269	JPG	2023-12-13	19:23:00	Muntiacus gongshanensis	1	Male,M1	1	Muntiacus gongshanensis1
117	DSCF0309	JPG	2024-02-07	20:08:00	Muntiacus gongshanensis	1	Male,M1	1	Muntiacus gongshanensis1
117	DSCF0348	JPG	2024-04-08	19:11:00	Muntiacus gongshanensis	2	Female,F1；Male,M1	1	Muntiacus gongshanensis1
117	DSCF0357	JPG	2024-04-24	20:00:00	Muntiacus gongshanensis	2	Female,F1；Male,M1	1	Muntiacus gongshanensis1
119	DSCF0331	JPG	2024-10-01	18:22:00	Muntiacus gongshanensis	1	Female,F1	1	Muntiacus gongshanensis1
119	DSCF0343	JPG	2024-10-04	20:28:00	Muntiacus gongshanensis	1	Female,F1	1	Muntiacus gongshanensis1
120	DSCF0029	JPG	2023-09-06	19:49:00	Muntiacus gongshanensis	1	Male,M1	1	Muntiacus gongshanensis1
121	DSCF0011	JPG	2024-06-16	21:22:00	Muntiacus gongshanensis	1	Male,M1	1	Muntiacus gongshanensis1
121	DSCF0031	JPG	2024-07-08	20:09:00	Muntiacus gongshanensis	1	Male,M1	1	Muntiacus gongshanensis1
121	DSCF0208	JPG	2024-10-02	19:25:00	Muntiacus gongshanensis	1	Male,M1	1	Muntiacus gongshanensis1
121	DSCF0216	JPG	2024-10-07	19:40:00	Muntiacus gongshanensis	1	Male,M1	1	Muntiacus gongshanensis1
121	DSCF0272	JPG	2024-10-29	18:46:00	Muntiacus gongshanensis	1	Male,M1	1	Muntiacus gongshanensis1
121	DSCF0294	JPG	2024-11-18	19:15:00	Muntiacus gongshanensis	1	Male,M1	1	Muntiacus gongshanensis1
124	DSCF0008	JPG	2023-09-05	19:28:00	Muntiacus gongshanensis	1	Male,M1	1	Muntiacus gongshanensis1
124	DSCF0088	JPG	2023-09-26	17:51:00	Muntiacus gongshanensis	1	Male,M1	1	Muntiacus gongshanensis1
124	DSCF0092	JPG	2023-09-26	18:00:00	Muntiacus gongshanensis	1	Female,F1	1	Muntiacus gongshanensis1
124	DSCF0100	JPG	2023-09-28	16:19:00	Muntiacus gongshanensis	1	Male,M1	1	Muntiacus gongshanensis1
124	DSCF0108	JPG	2023-10-01	18:19:00	Muntiacus gongshanensis	1	Male,M1	1	Muntiacus gongshanensis1
124	DSCF0164	JPG	2023-10-10	18:43:00	Muntiacus gongshanensis	1	Male,M1	1	Muntiacus gongshanensis1
124	DSCF0193	JPG	2023-10-19	18:38:00	Muntiacus gongshanensis	1	Male,M1	1	Muntiacus gongshanensis1
124	DSCF0196	JPG	2023-10-19	18:54:00	Muntiacus gongshanensis	1	unidentified1	1	Muntiacus gongshanensis1
124	DSCF0265	JPG	2023-12-14	19:00:00	Muntiacus gongshanensis	1	Male,M1	1	Muntiacus gongshanensis1
124	DSCF0276	JPG	2024-01-16	20:39:00	Muntiacus gongshanensis	1	unidentified1	1	Muntiacus gongshanensis1
124	DSCF0280	JPG	2024-01-21	20:06:00	Muntiacus gongshanensis	1	Female,F1	1	Muntiacus gongshanensis1
124	DSCF0284	JPG	2024-01-24	19:27:00	Muntiacus gongshanensis	1	unidentified1	1	Muntiacus gongshanensis1
124	DSCF0289	JPG	2024-01-25	01:07:00	Muntiacus gongshanensis	1	Male,M1	1	Muntiacus gongshanensis1
124	DSCF0292	JPG	2024-01-25	19:59:00	Muntiacus gongshanensis	1	Female,F1	1	Muntiacus gongshanensis1
124	DSCF0296	JPG	2024-01-25	20:44:00	Muntiacus gongshanensis	1	Male,M1	1	Muntiacus gongshanensis1
124	DSCF0303	MP4	2024-01-25	20:45:00	Muntiacus gongshanensis	2	Female,F1；Male,M1	1	Muntiacus gongshanensis1
124	DSCF0312	JPG	2024-01-26	00:12:00	Muntiacus gongshanensis	1	Female,F1	1	Muntiacus gongshanensis1
124	DSCF0316	JPG	2024-01-27	02:02:00	Muntiacus gongshanensis	1	Male,M1	1	Muntiacus gongshanensis1
124	DSCF0324	JPG	2024-02-15	23:11:00	Muntiacus gongshanensis	1	Female,F1	1	Muntiacus gongshanensis1
124	DSCF0329	JPG	2024-02-15	23:16:00	Muntiacus gongshanensis	1	Male,M1	1	Muntiacus gongshanensis1
124	DSCF0336	JPG	2024-02-24	19:08:00	Muntiacus gongshanensis	1	Male,M1	1	Muntiacus gongshanensis1
124	DSCF0344	JPG	2024-03-04	19:02:00	Muntiacus gongshanensis	1	Female,F1	1	Muntiacus gongshanensis1
124	DSCF0348	JPG	2024-03-05	17:40:00	Muntiacus gongshanensis	1	unidentified1	1	Muntiacus gongshanensis1
124	DSCF0360	JPG	2024-04-06	20:19:00	Muntiacus gongshanensis	1	Male,M1	1	Muntiacus gongshanensis1
